# Supplementary material for: Long-term statin therapy is associated with severe coronary artery calcification
Source: PLoS One. 2023 Jul 27;18(7):e0289111. doi: 10.1371/journal.pone.0289111 (PMC10374064; doi:10.1371/journal.pone.0289111)
Supplement: S1 File — (XLS) [file pone.0289111.s002.xls]

## Sheet: Sheet1
CACS	AGE	caucasian10	DM	ASCVD	FAMHISTofCAD10	ActiveSmoking	HTN01	HYPERLIPIDEMIA01	PriorCAD01	PriorMI01	priorPCI01	PriorCABG01	ascvdrisk	BMI	gfrless60	PRIORCVATIAs01	male	statinmacro01	statinmacro30	statinmacro30_yr	CACS_cat	statinmacro30_cat	ASCVD_imp	BMI_imp
239.4	69	0	0	9.4	0	0	1	0	0	0	0	0	low	25.3	1	0	1	0	0	0	2	0	9.4	25.3
809.5	60	1	1	22.2	0	1	1	1	0	0	0	0	high	31.4	0	0	1	1	78.2	6.51667	3	2	22.2	31.4
3122	63	1	0	7.9	0	0	0	1	0	0	0	0	low	23.8	0	0	1	1	123.8	10.3167	3	3	7.9	23.8
43	67	1	0	10.2	1	1	0	1	0	0	0	0	intermediate	35.7	0	0	1	1	6	0.5	1	1	10.2	35.7
2728	69	1	0	23.8	0	1	1	1	0	0	0	0	high	25.74	0	0	1	1	95.3333	7.94444	3	2	23.8	25.74
1418.7	63	1	0	20.4	0	0	1	1	0	0	0	0	high	26.9	0	0	1	1	34	2.83333	3	1	20.4	26.9
272.9	64	1	1	24	0	0	0	1	0	0	0	0	high	34.38	0	0	1	1	114.667	9.55556	2	2	24	34.38
449.6	65	1	0	12.8	0	0	1	1	0	0	0	0	intermediate	27.5	0	0	1	1	69.5	5.79167	3	2	12.8	27.5
2.1	60	1	0	16.4	0	1	1	0	0	0	0	0	intermediate	30.4	1	0	1	0	0	0	1	0	16.4	30.4
204.4	62	1	0	9.7	0	0	0	1	0	0	0	0	low	41.6	0	0	1	0	0	0	2	0	9.7	41.6
0	55	1	0	2.4	0	1	1	1	0	0	0	0	low	28.6	0	0	1	1	49.6	4.13333	0	1	2.4	28.6
408	68	1	0	29.5	1	1	1	0	0	0	0	0	high	34.5	0	0	1	0	0	0	3	0	29.5	34.5
152	66	1	1	20.9	0	0	0	1	0	0	0	0	high	25.3	0	0	1	1	27.3667	2.28056	2	1	20.9	25.3
13	38	1	0		0	1	0	1	0	0	0	0		32.6	0	0	1	0	0	0	1	0	20.2808	32.6
1.9	42	1	0	1	0	0	1	1	0	0	0	0	low	26.1	0	0	1	0	0	0	1	0	1	26.1
4467	71	1	0	23.5	0	1	1	1	0	0	0	0	high	21.6	0	0	1	1	118.933	9.91111	3	2	23.5	21.6
381	64	0	0	9.1	0	0	1	0	0	0	0	0	low	26.5	0	0	1	0	0	0	2	0	9.1	26.5
408	75	1	1	47.5	0	0	1	1	0	0	0	0	high	27.8	0	0	1	1	2.66667	0.222222	3	1	47.5	27.8
210	66	1	0	21.7	0	0	1	1	0	0	0	0	high	28	0	0	1	0	0	0	2	0	21.7	28
1718	71	1	1	38.9	0	0	1	1	0	0	0	0	high	35.6	1	0	1	0	0	0	3	0	38.9	35.6
440	66	1	0	16.2	0	0	1	0	0	0	0	0	intermediate	35.6	0	0	1	0	0	0	3	0	16.2	35.6
420	60	0	0	12.9	0	1	0	0	0	0	0	0	intermediate	21.6	0	0	1	0	0	0	3	0	12.9	21.6
481	65	1	1	15	0	0	1	1	0	0	0	0	intermediate	29.3	0	0	1	1	75	6.25	3	2	15	29.3
2304	64	0	1	39.7	0	1	1	1	0	0	0	0	high	26.2	0	0	1	1	114.267	9.52222	3	2	39.7	26.2
16.3	56	1	0	14.6	0	0	1	1	0	0	0	0	intermediate	28.5	0	0	1	1	55.5333	4.62778	1	1	14.6	28.5
63	66	0	0	35.5	0	1	1	0	0	0	0	0	high	23.9	0	0	1	0	0	0	1	0	35.5	23.9
1371	63	1	0	16.4	0	1	1	1	0	0	0	0	intermediate	25.4	1	0	1	1	61.8333	5.15278	3	2	16.4	25.4
251	64	1	0	10.1	0	0	0	0	0	0	0	0	intermediate	29.9	0	0	1	0	0	0	2	0	10.1	29.9
122	65	1	0	16.6	0	0	0	1	0	0	0	0	intermediate	30	0	0	1	1	57.3667	4.78056	2	1	16.6	30
235	56	1	0	11.6	0	1	0	0	0	0	0	0	intermediate	28	0	0	1	1	20.1	1.675	2	1	11.6	28
436	71	1	0	21.5	0	1	1	1	0	0	0	0	high	28.3	0	0	1	1	128.533	10.7111	3	3	21.5	28.3
465.8	65	1	0	18.7	0	0	1	0	0	0	0	0	intermediate	27.2	0	0	1	0	0	0	3	0	18.7	27.2
131.2	61	1	0	16.3	0	1	0	1	0	0	0	0	intermediate	26	0	0	1	1	23.4667	1.95556	2	1	16.3	26
6536	70	1	1	40.1	0	1	1	1	0	0	0	0	high	33.4	1	0	1	1	93.6333	7.80278	3	2	40.1	33.4
1130	73	0	1	49.9	1	1	1	1	0	0	0	0	high	23.1	0	0	1	1	149.067	12.4222	3	3	49.9	23.1
546	61	1	0	24	0	1	1	0	0	0	0	0	high	26.4	0	0	1	0	0	0	3	0	24	26.4
241	69	1	0	17	0	0	1	0	0	0	0	0	intermediate	30.4	0	0	1	0	0	0	2	0	17	30.4
927	69	1	1	31.5	0	1	1	1	0	0	0	0	high	36.3	0	0	1	1	32.7667	2.73056	3	1	31.5	36.3
1005	55	1	0	5.4	0	1	0	0	0	0	0	0	low	21.6	0	0	1	1	25.0667	2.08889	3	1	5.4	21.6
56	72	1	0	25.2	0	1	1	0	0	0	0	0	high	22.6	0	0	1	0	0	0	1	0	25.2	22.6
304	67	1	0	14	0	1	0	0	0	0	0	0	intermediate	33.4	0	0	1	1	13.7	1.14167	2	1	14	33.4
538	66	1	0	16	0	1	0	1	0	0	0	0	intermediate	28.1	0	0	1	1	0.433333	0.0361111	3	1	16	28.1
37	46	1	0		0	0	0	0	0	0	0	0			0	0	1	0	0	0	1	0	20.2808	28.9197
6692	63	1	1	29.3	0	0	1	1	0	0	0	0	high	33.4	0	0	1	1	94.0667	7.83889	3	2	29.3	33.4
136	55	1	0	16.5	0	1	1	1	0	0	0	0	intermediate	26.8	0	0	1	1	16.0667	1.33889	2	1	16.5	26.8
60.9	59	1	0	13.1	0	0	0	1	0	0	0	0	intermediate	24.9	0	0	1	1	98.5667	8.21389	1	2	13.1	24.9
286	67	1	1	38.4	0	1	1	1	0	0	0	0	high	29.6	0	0	1	1	59.9	4.99167	2	1	38.4	29.6
503	60	1	0	8.1	0	1	0	1	0	0	0	0	low	20.1	0	0	1	1	10.6	0.883333	3	1	8.1	20.1
14.7	64	1	0	23.1	0	1	0	0	0	0	0	0	high	31.7	0	0	1	0	0	0	1	0	23.1	31.7
1345	67	1	0	21.5	0	1	1	0	0	0	0	0	high	23.1	0	0	1	1	45	3.75	3	1	21.5	23.1
2923	76	1	1	55.8	0	1	0	1	0	0	0	0	high	31.9	0	0	1	1	24.6333	2.05278	3	1	55.8	31.9
1332	67	1	0	21.3	0	1	0	0	0	0	0	0	high	17.4	0	0	1	0	0	0	3	0	21.3	17.4
416.5	58	1	0	7.8	0	1	0	1	0	0	0	0	low	31	0	0	1	1	63.2	5.26667	3	2	7.8	31
1104	66	1	0	29.2	0	1	1	1	0	0	0	0	high	30.8	0	0	1	1	0.766667	0.0638889	3	1	29.2	30.8
61.3	66	1	1	35.3	0	1	1	1	0	0	0	0	high	18.9	1	0	1	1	39.3333	3.27778	1	1	35.3	18.9
32.4	69	0	0	27.8	0	1	0	0	0	0	0	0	high	23.7	0	0	1	0	0	0	1	0	27.8	23.7
115.8	55	1	0	12.6	0	1	0	1	0	0	0	0	intermediate	33.3	0	0	1	1	15.5667	1.29722	2	1	12.6	33.3
48.4	62	1	1	20.9	0	1	0	1	0	0	0	0	high	27.4	0	0	1	1	99.4667	8.28889	1	2	20.9	27.4
305	65	0	0	27.5	0	1	1	0	0	0	0	0	high	23.4	0	0	1	0	0	0	2	0	27.5	23.4
33.6	65	1	0	12.4	0	1	1	1	0	0	0	0	intermediate	24.5	0	0	1	1	40	3.33333	1	1	12.4	24.5
0	57	0	0	8.3	0	1	0	0	0	0	0	0	low	25.4	0	0	1	0	0	0	0	0	8.3	25.4
606	67	1	0	17.3	0	0	0	1	0	0	0	0	intermediate	26.2	0	0	1	1	26.2	2.18333	3	1	17.3	26.2
109.5	63	1	1	30.1	0	1	0	1	0	0	0	0	high	35.4	0	0	1	1	30.7333	2.56111	2	1	30.1	35.4
98.9	68	1	0	14.3	0	1	1	0	0	0	0	0	intermediate	24.8	0	0	1	0	0	0	1	0	14.3	24.8
971.3	72	1	0	22.1	0	1	1	0	0	0	0	0	high	26.2	0	0	1	0	0	0	3	0	22.1	26.2
1506	67	1	0	17.6	0	0	1	1	0	0	0	0	intermediate	36.4	0	0	1	1	16.0667	1.33889	3	1	17.6	36.4
0	61	1	0	5.8	1	0	0	0	0	0	0	0	low	26.8	0	0	1	0	0	0	0	0	5.8	26.8
1047	65	1	1	19.3	0	0	1	1	0	0	0	0	intermediate	30.2	0	0	1	1	39.9333	3.32778	3	1	19.3	30.2
3425	64	1	1	24.9	0	1	0	0	0	0	0	0	high	24.9	0	0	1	0	0	0	3	0	24.9	24.9
3881	63	1	0	14.3	0	1	1	1	0	0	0	0	intermediate	24.4	0	0	1	1	107.533	8.96111	3	2	14.3	24.4
940	59	0	1	27.8	0	1	1	1	0	0	0	0	high	18.2	0	0	1	0	0	0	3	0	27.8	18.2
2147	68	1	1	41.9	0	0	1	1	0	0	0	0	high	25.4	0	0	1	1	5.13333	0.427778	3	1	41.9	25.4
241	64	1	0	21	0	0	1	1	0	0	0	0	high	32.8	0	0	1	0	0	0	2	0	21	32.8
2421.7	73	1	0	26.1	0	1	1	1	0	0	0	0	high	34.1	0	0	1	1	38.5667	3.21389	3	1	26.1	34.1
755.3	55	1	0	7.2	0	1	1	0	0	0	0	0	low	23.6	0	0	0	0	0	0	3	0	7.2	23.6
443.4	68	1	0	17.8	0	1	0	1	0	0	0	0	intermediate	28.7	0	0	1	1	94.4	7.86667	3	2	17.8	28.7
2030	64	1	1	37.5	0	1	1	0	0	0	0	0	high	31.7	0	0	1	0	0	0	3	0	37.5	31.7
1781	68	1	0	28.9	0	1	1	1	0	0	0	0	high	21.8	0	0	1	1	40.4	3.36667	3	1	28.9	21.8
767.8	67	1	1	34.8	0	0	1	1	0	0	0	0	high	35.8	0	0	1	1	40	3.33333	3	1	34.8	35.8
216.5	65	1	0	8.7	0	0	0	0	0	0	0	0	low	22.9	0	0	1	1	51.0333	4.25278	2	1	8.7	22.9
0	61	1	0	4.4	0	0	0	0	0	0	0	0	low	23.6	0	0	1	0	0	0	0	0	4.4	23.6
10	65	1	0	19.3	0	1	0	1	0	0	0	0	intermediate	25.8	0	0	1	1	6	0.5	1	1	19.3	25.8
2415	89	1	0		0	0	1	1	0	0	0	0		22.7	0	0	1	1	99	8.25	3	2	20.2808	22.7
0	57	1	0	2.1	0	0	0	1	0	0	0	0	low	22.1	0	0	0	0	0	0	0	0	2.1	22.1
1379	73	1	0	21.9	0	1	1	0	0	0	0	0	high	27.23	0	0	1	0	0	0	3	0	21.9	27.23
1527.1	77	1	0	37.4	0	1	1	1	0	0	0	0	high	29.68	1	0	0	1	147.567	12.2972	3	3	37.4	29.68
486.8	62	1	0	7.7	0	0	0	0	0	0	0	0	low	18.05	0	0	1	0	0	0	3	0	7.7	18.05
0	63	0	0	14.5	0	1	0	0	0	0	0	0	intermediate	26.09	0	0	1	0	0	0	0	0	14.5	26.09
2901	65	1	0	23.2	0	1	0	1	0	0	0	0	high	24.59	0	0	1	1	25	2.08333	3	1	23.2	24.59
2012	95	0	0		0	0	1	0	0	0	0	0		31.08	1	0	1	0	0	0	3	0	20.2808	31.08
943	77	1	1	50	0	1	1	0	0	0	0	0	high	18.51	0	0	1	1	111.8	9.31667	3	2	50	18.51
882.5	70	1	1	35.9	0	0	1	1	0	0	0	0	high	33.07	1	0	1	1	43.2333	3.60278	3	1	35.9	33.07
0	49	1	0	5.4	0	1	0	0	0	0	0	0	low	26.74	0	0	1	0	0	0	0	0	5.4	26.74
385.7	87	1	0		0	0	1	0	0	0	0	0		27.99	1	0	1	0	0	0	2	0	20.2808	27.99
3251.5	76	1	1	36.3	0	0	1	1	0	0	0	0	high	33.12	1	0	1	1	168.333	14.0278	3	3	36.3	33.12
109	65	1	1	19.1	0	0	1	1	0	0	0	0	intermediate	35.81	0	0	1	1	128.3	10.6917	2	3	19.1	35.81
2177	65	1	0	17.3	0	1	1	1	0	0	0	0	intermediate	24.87	0	0	1	1	9.36667	0.780556	3	1	17.3	24.87
445.6	79	1	0	30.8	0	0	0	1	0	0	0	0	high	23.46	0	0	1	1	87.6667	7.30556	3	2	30.8	23.46
321	61	1	0	21.4	0	1	0	1	0	0	0	0	high	29.82	0	0	1	1	10.7	0.891667	2	1	21.4	29.82
256.1	66	1	0	24.3	0	0	0	1	0	0	0	0	high	28.68	0	0	1	1	59.5	4.95833	2	1	24.3	28.68
201.1	77	1	0	26.4	0	0	0	1	0	0	0	0	high	25.92	0	0	1	1	94.5	7.875	2	2	26.4	25.92
440.8	65	1	0	31.7	0	0	1	1	0	0	0	0	high	21.21	0	0	1	0	0	0	3	0	31.7	21.21
104.5	82	1	1		0	0	1	1	0	0	0	0		27.61	0	0	1	1	66.5	5.54167	2	2	20.2808	27.61
96.2	51	1	0	3.4	0	0	0	1	0	0	0	0	low	23.1	0	0	1	1	92.8333	7.73611	1	2	3.4	23.1
3303.9	87	1	0		0	0	1	1	0	0	0	0		23.45	0	0	1	1	74.2667	6.18889	3	2	20.2808	23.45
1922.5	73	1	0	17.6	0	0	0	1	0	0	0	0	intermediate	23.46	1	0	1	1	52.3	4.35833	3	1	17.6	23.46
0	42	0	0		0	0	0	1	0	0	0	0		50.03	0	0	1	1	23	1.91667	0	1	20.2808	50.03
488.9	63	1	0	20.3	0	1	0	1	0	0	0	0	high	21.61	1	0	1	1	1	0.0833333	3	1	20.3	21.61
1886	66	1	0		0	0	0	0	0	0	0	0		24.45	0	0	1	1	25.7	2.14167	3	1	20.2808	24.45
102.6	63	1	0	12	0	0	0	1	0	0	0	0	intermediate	34	0	0	1	0	0	0	2	0	12	34
213.2	84	1	0		0	0	0	0	0	0	0	0		27.87	1	0	1	1	73.5333	6.12778	2	2	20.2808	27.87
8.4	41	1	0	1.9	0	0	1	1	0	0	0	0	low	32.66	0	0	1	1	18	1.5	1	1	1.9	32.66
1488	90	1	0		0	0	0	0	0	0	0	0		23.38	1	0	1	0	0	0	3	0	20.2808	23.38
2185.8	72	1	0	20.2	0	1	1	0	0	0	0	0	high	26.63	0	0	1	0	0	0	3	0	20.2	26.63
117.3	68	1	1	39.4	0	1	0	0	0	0	0	0	high	25.11	0	0	1	1	113.267	9.43889	2	2	39.4	25.11
81.5	60	1	0	14	0	1	0	1	0	0	0	0	intermediate	27.71	0	0	1	0	0	0	1	0	14	27.71
998.9	67	1	0	9.8	0	0	1	1	0	0	0	0	low	33.07	0	0	1	1	82.8333	6.90278	3	2	9.8	33.07
1176.4	76	1	0	43.1	0	0	1	1	0	0	0	0	high	21.68	1	0	1	1	135.4	11.2833	3	3	43.1	21.68
8.5	55	1	0	9.5	0	0	0	1	0	0	0	0	low	28.51	0	0	1	0	0	0	1	0	9.5	28.51
1322.3	72	1	0	13.5	0	0	0	1	0	0	0	0	intermediate	17.8	0	0	1	1	16.2	1.35	3	1	13.5	17.8
730	85	1	0		0	0	0	1	0	0	0	0		19.95	0	0	1	1	65.4667	5.45556	3	2	20.2808	19.95
1717.1	67	1	0	12.7	1	0	1	1	0	0	0	0	intermediate	25.74	1	0	1	1	60.6333	5.05278	3	2	12.7	25.74
1582.9	73	1	1	38.4	0	0	0	1	0	0	0	0		21.97	0	0	1	1	55.1	4.59167	3	1	38.4	21.97
0	72	0	1	30.4	0	0	1	0	0	0	0	0	high	30.08	0	0	1	0	0	0	0	0	30.4	30.08
2746	78	1	0	36.1	0	0	1	1	0	0	0	0	high	27.98	0	0	1	1	128.733	10.7278	3	3	36.1	27.98
1455.9	65	1	0	10.4	0	0	0	1	0	0	0	0	intermediate	29.52	0	0	1	1	93.2	7.76667	3	2	10.4	29.52
159.4	67	1	0	28.4	0	1	1	0	0	0	0	0	high	24.71	0	0	1	0	0	0	2	0	28.4	24.71
558.4	80	1	1	31.4	0	0	1	1	0	0	0	0	high	21.87	1	0	1	1	163.867	13.6556	3	3	31.4	21.87
1435.4	61	0		9.7	0	0	1	0	0	0	0	0	low	29.6	0	0	1	0	0	0	3	0	9.7	29.6
2068.5	83	1	0		0	1	1	0	0	0	0	0		23.16	0	0	1	1	113.3	9.44167	3	2	20.2808	23.16
61.1	60	1	0	6	0	0	0	1	0	0	0	0	low	39.39	0	0	0	1	20.4667	1.70556	1	1	6	39.39
317.6	75	0	1		0		1	0	0	0	0	0			0	0	1	0	0	0	2	0	20.2808	28.9197
627	64	0	0	13.3	0	1	0	0	0	0	0	0	intermediate	19.98	0	0	1	0	0	0	3	0	13.3	19.98
6299.7	76	1	0	21.8	0	0	1	0	0	0	0	0	high		0	0	1	0	0	0	3	0	21.8	28.9197
6.5	65	1	1		0	0	1	1	0	0	0	0		21.2	1	0	1	1	54.7333	4.56111	1	1	20.2808	21.2
221	64	1	1	38	0	1	1	1	0	0	0	0	high	31.82	0	0	1	1	15.3333	1.27778	2	1	38	31.82
42.6	60	1	0	5.1	0	0	0	0	0	0	0	0	low	20.26	0	0	0	0	0	0	1	0	5.1	20.26
2306.1	67	1	1	42.5	0	1	1	1	0	0	0	0	high	26.69	0	0	1	1	12	1	3	1	42.5	26.69
2592	86	1	1		0	0	0	1	0	0	0	0		24.91	1	0	1	1	81.5	6.79167	3	2	20.2808	24.91
584.6	70	1	0	19.5	0	0	1	1	0	0	0	0	intermediate	32.4	0	0	1	1	77.6333	6.46944	3	2	19.5	32.4
2802.9	82	1	0		1	0	1	1	0	0	0	0		27.73	0	0	1	1	73.7	6.14167	3	2	20.2808	27.73
170.4	71	1	0	20.4	0	1	0	0	0	0	0	0	high	23.39	0	0	1	0	0	0	2	0	20.4	23.39
986.8	58	1	0	6.9	0	0	0	1	0	0	0	0	low	28.49	0	0	1	0	0	0	3	0	6.9	28.49
634.8	65	1	1	29.2	0	0	0	1	0	0	0	0	high	21	0	0	1	1	1.56667	0.130556	3	1	29.2	21
731.2	66	1	0	10.7	0	0	0	1	0	0	0	0	intermediate	20.68	1	0	1	1	86.2	7.18333	3	2	10.7	20.68
2395.8	57	0	0	17.6	0	1	1	1	0	0	0	0	intermediate	30.47	1	0	1	1	20.5667	1.71389	3	1	17.6	30.47
1440.1	68	1	1		0	1	0	1	0	0	0	0		36.75	0	0	1	1	69.7667	5.81389	3	2	20.2808	36.75
752.1	59	1	1	30.7	0	0	0	1	0	0	0	0	high	29.73	0	0	1	1	23	1.91667	3	1	30.7	29.73
994.6	78	1	1	58.2	0	0	1	1	0	0	0	0	high	32.51	1	0	1	1	62.7	5.225	3	2	58.2	32.51
1356	69	1	0	21	0	0	1	0	0	0	0	0	high	28.79	0	0	1	1	105.133	8.76111	3	2	21	28.79
90.4	86	1	0		0	1	1	1	0	0	0	0		32.35	0	0	1	0	0	0	1	0	20.2808	32.35
1919	69	1	0	23.3	0	1	1	0	0	0	0	0	high	20.55	0	0	1	0	0	0	3	0	23.3	20.55
608.6	63	1	0	20.3	0	1	0	0	0	0	0	0	high	24.99	0	0	1	0	0	0	3	0	20.3	24.99
1693.7	61	1	0	8.7	0	1	0	0	0	0	0	0	low	37.15	0	0	0	0	0	0	3	0	8.7	37.15
1565.9	63	1	0	7.7	0	0	0	0	0	0	0	0	low	28.48	0	0	1	1	29.6	2.46667	3	1	7.7	28.48
0	65	1	0	10.8	0	0	0	1	0	0	0	0	intermediate	35.37	0	0	1	1	0.5	0.0416667	0	1	10.8	35.37
791.7	80	1	1		0	0	1	1	0	0	0	0		30.28	0	0	1	1	14	1.16667	3	1	20.2808	30.28
0	64	1	0	13	0	0	0	0	0	0	0	0	intermediate	30.32	0	0	1	1	3	0.25	0	1	13	30.32
3531.9	65	1	1	39.5	0	1	0	1	0	0	0	0	high	31.94	0	0	1	1	8.93333	0.744444	3	1	39.5	31.94
849.5	68	1	0	11.6	0	1	1	1	0	0	0	0	intermediate	18.97	0	0	1	1	42.1333	3.51111	3	1	11.6	18.97
1109.1	65	1	1	40.3	0	1	1	0	0	0	0	0	high	32.62	0	0	1	0	0	0	3	0	40.3	32.62
209.6	58	1	0	12.1	0	1	1	1	0	0	0	0	intermediate	27.59	0	0	1	1	98	8.16667	2	2	12.1	27.59
295.2	81	1	0		0	0	1	0	0	0	0	0		29.18	0	0	1	0	0	0	2	0	20.2808	29.18
12	78	1	0	22.6	0	0	0	0	0	0	0	0	high	24.46	1	0	1	0	0	0	1	0	22.6	24.46
1276.5	66	1	1	29.1	0	1	1	0	0	0	0	0	high	32.67	0	0	1	1	132.167	11.0139	3	3	29.1	32.67
0	58	1	0	6.6	0	1	0	0	0	0	0	0	low	25.88	1	0	1	0	0	0	0	0	6.6	25.88
353.4	52	1	0	7.4	0	1	0	0	0	0	0	0	low	23.07	0	0	1	0	0	0	2	0	7.4	23.07
458	61	1	0		0	1	0	0	0	0	0	0		20.53	0	0	1	0	0	0	3	0	20.2808	20.53
95.9	80	1	0		0	0	0	0	0	0	0	0		26.83	0	0	1	0	0	0	1	0	20.2808	26.83
820.3	64	1	0	12.9	0	0	0	0	0	0	0	0	intermediate	30.88	0	0	1	0	0	0	3	0	12.9	30.88
316.5	88	1	1		0	0	1	1	0	0	0	0		30.4	1	0	1	1	88.4667	7.37222	2	2	20.2808	30.4
1175.4	61	1	0	11.9	0	1	0	0	0	0	0	0	intermediate	30.47	0	0	1	0	0	0	3	0	11.9	30.47
273.1	76	1	0	23.4	0	0	0	0	0	0	0	0	high	18.4	0	0	1	0	0	0	2	0	23.4	18.4
460.7	78	1	0		0	1	1	1	0	0	0	0		20.74	0	0	1	1	113.133	9.42778	3	2	20.2808	20.74
1509.4	62	1	0		0	1	0	0	0	0	0	0		28.65	0	0	0	1	132	11	3	3	20.2808	28.65
66.4	66	1	0	13.2	0	0	0	0	0	0	0	0	intermediate	33.44	0	0	1	0	0	0	1	0	13.2	33.44
145	66	1	1		0	0	0	1	0	0	0	0		28.82	0	0	1	1	51.1	4.25833	2	1	20.2808	28.82
285.9	65	1	0	13.8	0	0	1	1	0	0	0	0	intermediate	28.76	0	0	1	1	32.8333	2.73611	2	1	13.8	28.76
4637.9	76	1	0	30.1	1	0	1	1	0	0	0	0	high	27.36	0	0	1	1	97.5667	8.13056	3	2	30.1	27.36
17.3	70	1	1	51.4	0	1	1	1	0	0	0	0	high	26.82	1	0	1	1	48.2	4.01667	1	1	51.4	26.82
840.7	62	0	0	14.7	0	1	1	0	0	0	0	0	intermediate	24.47	0	0	1	0	0	0	3	0	14.7	24.47
1483.9	70	1	1		0	0	1	1	0	0	0	0		30.78	0	0	1	1	94.8	7.9	3	2	20.2808	30.78
0	66	1	0	14.5	0	0	0	0	0	0	0	0	intermediate	27.47	0	0	1	0	0	0	0	0	14.5	27.47
371.6	58	1	0	10.5	0	1	0	0	0	0	0	0	intermediate	26.39	0	0	1	0	0	0	2	0	10.5	26.39
1645.3	65	1	1	37	0	1	1	1	0	0	0	0	high	33.37	1	0	1	1	126.633	10.5528	3	3	37	33.37
1684.4	68	1	1	41.5	0	0	1	1	0	0	0	0	high	34.33	0	0	1	1	55.9333	4.66111	3	1	41.5	34.33
308.9	84	1	0		0	0	1	0	0	0	0	0		33.5	0	0	1	0	0	0	2	0	20.2808	33.5
1960.9	65	1	0	24.9	0	0	1	0	0	0	0	0	high	32.25	0	0	1	0	0	0	3	0	24.9	32.25
0	64	1	0	12.4	0	0	0	1	0	0	0	0	intermediate	35.3	0	0	1	1	4	0.333333	0	1	12.4	35.3
677.3	69	1	0	28.6	0	1	1	0	0	0	0	0	high	31.63	1	0	1	0	0	0	3	0	28.6	31.63
798.2	63	1	1	36.4	1	0	1	1	0	0	0	0	high	34.94	0	0	1	1	56.0667	4.67222	3	1	36.4	34.94
543.5	65	1	1	26.7	0	0	1	1	0	0	0	0	high	32.45	1	0	1	1	160.233	13.3528	3	3	26.7	32.45
44.7	65	1	0	26.1	0	1	0	0	0	0	0	0	high	27.12	0	0	1	0	0	0	1	0	26.1	27.12
959.6	65	1	1	33.6	0	1	1	1	0	0	0	0	high	23.42	0	0	1	1	47.1667	3.93056	3	1	33.6	23.42
941.4	68	1	0	17.4	0	1	0	1	0	0	0	0	intermediate	31.62	0	0	1	1	72.6667	6.05556	3	2	17.4	31.62
1025.2	72	1	0	34.4	0	1	1	1	0	0	0	0	high	29.95	1	0	1	1	103	8.58333	3	2	34.4	29.95
3723.4	63	1	1	21	1	1	0	1	0	0	0	0	high	37.54	0	0	1	1	9.46667	0.788889	3	1	21	37.54
549.7	88	1	0		0	0	0	0	0	0	0	0		25.45	0	0	1	0	0	0	3	0	20.2808	25.45
586.8	59	1	1	26.1	0	1	1	1	0	0	0	0	high	36.38	0	0	1	1	1	0.0833333	3	1	26.1	36.38
2663.7	88	1	0		0	0	0	0	0	0	0	0		29.04	1	0	1	0	0	0	3	0	20.2808	29.04
213	68	1	0	12.5	0	0	0	1	0	0	0	0	intermediate	21.18	0	0	1	1	11.2333	0.936111	2	1	12.5	21.18
1965.8	88	1	0		0	0	0	1	0	0	0	0		19.41	1	0	1	1	39.3	3.275	3	1	20.2808	19.41
1994.6	57	0	0	10.3	0	1	0	0	0	0	0	0	intermediate	22.1	0	0	1	0	0	0	3	0	10.3	22.1
651.5	67	1	1	22	0	0	1	1	0	0	0	0	high	22.2	1	0	1	1	56	4.66667	3	1	22	22.2
437.7	60	1	0	13.6	0	1	0	0	0	0	0	0	intermediate	25.9	0	0	1	0	0	0	3	0	13.6	25.9
888.2	65	1	0	12.8	0	1	1	0	0	0	0	0	intermediate	25.83	0	0	1	0	0	0	3	0	12.8	25.83
157.5	59	1	0		0	1	0	0	0	0	0	0		23.93	0	0	1	0	0	0	2	0	20.2808	23.93
678	64	1	0	17.9	0	1	0	1	0	0	0	0	intermediate	22	0	0	1	1	0.7	0.0583333	3	1	17.9	22
69.6	57	1	1	17.2	1	1	1	1	0	0	0	0	intermediate	37.48	0	0	1	1	59.3667	4.94722	1	1	17.2	37.48
1465.8	67	1	1		0	0	0	1	0	0	0	0		26.53	0	0	1	1	181.467	15.1222	3	3	20.2808	26.53
223.1	60	1	0	10.7	0	0	1	0	0	0	0	0	intermediate	28.54	0	0	1	0	0	0	2	0	10.7	28.54
1638.1	71	1	0	24.9	0	1	1	1	0	0	0	0	high	24.79	0	0	1	0	0	0	3	0	24.9	24.79
0	48	1	1	7.9	0	1	1	1	0	0	0	0	low	38.67	0	0	1	1	32.9667	2.74722	0	1	7.9	38.67
579	65	1	0	23.6	0	1	1	1	0	0	0	0	high	30.32	0	0	1	1	8.13333	0.677778	3	1	23.6	30.32
507.6	73	1	0	26.8	0	1	0	1	0	0	0	0	high	28.27	0	0	1	1	44	3.66667	3	1	26.8	28.27
301.9	55	1	1	24.8	0	1	1	1	0	0	0	0	high	30.47	0	0	1	1	8.66667	0.722222	2	1	24.8	30.47
0.3	47	1	0	5.7	0	1	1	0	0	0	0	0	low	22.43	0	0	1	0	0	0	1	0	5.7	22.43
246.9	79	1	0	32.3	0	0	0	1	0	0	0	0	high	30.38	0	0	1	1	104.467	8.70556	2	2	32.3	30.38
3762.3	71	1	0	26.7	0	1	1	1	0	0	0	0	high	26.77	0	0	1	1	6.83333	0.569444	3	1	26.7	26.77
161.8	59	1	0	1.4	0	0	0	0	0	0	0	0	low	23.07	0	0	0	0	0	0	2	0	1.4	23.07
2255.3	69	1	0	25.6	0	0	1	1	0	0	0	0	high	21.34	0	0	1	1	48.1667	4.01389	3	1	25.6	21.34
0.9	59	1	1	12.5	0	0	1	1	0	0	0	0	intermediate	38.17	0	0	1	1	26.6333	2.21944	1	1	12.5	38.17
451.8	59	1	0	8.6	1	0	1	1	0	0	0	0	low	24.3	0	0	1	0	0	0	3	0	8.6	24.3
764.1	66	1	1	33.7	0	0	1	1	0	0	0	0	high	31.13	0	0	1	1	35.6333	2.96944	3	1	33.7	31.13
112.1	65	1	0	12.1	0	0	0	1	0	0	0	0	intermediate	26.98	0	0	1	1	55.2667	4.60556	2	1	12.1	26.98
136	65	1	1	28.7	0	0	1	1	0	0	0	0	high	29.49	0	0	1	1	33.7667	2.81389	2	1	28.7	29.49
103	67	1	0	22.2	0	1	1	1	0	0	0	0	high	25.16	0	0	1	1	1.13333	0.0944444	2	1	22.2	25.16
0.5	60	1	0	9.5	0	1	1	1	0	0	0	0	low	24.35	0	0	0	0	0	0	1	0	9.5	24.35
1463.2	73	1	1	46.5	0	1	1	1	0	0	0	0	high	29.91	0	0	1	1	100	8.33333	3	2	46.5	29.91
4015	66	1	1	31.8	0	1	1	1	0	0	0	0	high	28.76	0	0	1	1	93.0667	7.75556	3	2	31.8	28.76
103	56	0	1		0	0	1	1	0	0	0	0		22.56	0	0	1	1	75	6.25	2	2	20.2808	22.56
661	68	1	0	17.4	0	0	0	1	0	0	0	0	intermediate	25.81	0	0	1	1	20	1.66667	3	1	17.4	25.81
166	66	1	1	18.5	0	0	0	1	0	0	0	0	intermediate	31.39	0	0	1	1	114.933	9.57778	2	2	18.5	31.39
314	59	1	0	15.3	0	1	0	0	0	0	0	0	intermediate	27.18	0	0	1	1	9	0.75	2	1	15.3	27.18
3063.4	64	1	0	31.7	0	1	1	0	0	0	0	0	high	28.47	0	0	1	0	0	0	3	0	31.7	28.47
1472.9	66	1	1	31.5	0	1	1	1	0	0	0	0	high	27.57	0	0	1	1	150.433	12.5361	3	3	31.5	27.57
1414.6	67	1	1	35.6	0	0	1	0	0	0	0	0	high	36.07	1	0	1	1	29.9	2.49167	3	1	35.6	36.07
2305.8	57	1	0	34	0	1	1	1	0	0	0	0	high	41.51	0	0	1	1	50.6	4.21667	3	1	34	41.51
665.9	63	1	1	19.7	0	0	1	1	0	0	0	0	intermediate	29.34	0	0	1	1	127.933	10.6611	3	3	19.7	29.34
65.2	71	1	1	43.7	0	0	1	1	0	0	0	0	high	29.86	0	0	1	1	26.1	2.175	1	1	43.7	29.86
586.4	63	1	0	20.8	0	1	1	1	0	0	0	0	high	31.96	0	0	1	1	139.6	11.6333	3	3	20.8	31.96
400	65	1	0	15.9	0	1	0	1	0	0	0	0	intermediate	27.64	0	0	1	1	161.767	13.4806	3	3	15.9	27.64
0	63	1	0	18.1	0	1	0	1	0	0	0	0	intermediate	34.63	1	0	1	1	12	1	0	1	18.1	34.63
204.8	46	1	0	1.6	1	0	0	0	0	0	0	0	low	31.54	0	0	1	0	0	0	2	0	1.6	31.54
3630.5	58	1	0	7.5	0	0	1	1	0	0	0	0	low	32.39	0	0	1	1	72.6667	6.05556	3	2	7.5	32.39
234.6	67	1	0	21.7	0	0	1	1	0	0	0	0	high	27.82	0	0	1	0	0	0	2	0	21.7	27.82
7.5	58	1	0	10.4	1	1	1	1	0	0	0	0	intermediate	26.05	0	0	1	1	23.5	1.95833	1	1	10.4	26.05
331.6	83	1	0		0	0	1	1	0	0	0	0		35.94	0	0	1	1	20.5	1.70833	2	1	20.2808	35.94
448.6	72	0	0	23.4	0	0	1	1	0	0	0	0	high	28.94	0	0	1	1	33	2.75	3	1	23.4	28.94
397.4	71	1	0	20.3	0	1	0	0	0	0	0	0	high	27.05	0	0	1	0	0	0	2	0	20.3	27.05
1194.9	82	1	1		0	0	1	1	0	0	0	0		28.9	0	0	1	0	0	0	3	0	20.2808	28.9
57.2	67	1	1		0	0	1	1	0	0	0	0		28.79	0	0	1	1	71.1667	5.93056	1	2	20.2808	28.79
2461.2	63	1	0	9.9	0	0	1	1	0	0	0	0	low	36.38	0	0	1	1	39.2333	3.26944	3	1	9.9	36.38
621	72	1	1	38.3	0	0	1	1	0	0	0	0	high	41.55	0	0	1	1	13.1667	1.09722	3	1	38.3	41.55
105.6	74	1	0	39.8	0	1	1	1	0	0	0	0	high	22.21	0	0	1	1	79.1333	6.59444	2	2	39.8	22.21
36	65	1	1	21.2	0	0	0	1	0	0	0	0	high	24.29	0	0	1	1	0.966667	0.0805556	1	1	21.2	24.29
499.5	66	1	1	23.1	0	0	1	1	0	0	0	0	high	31.96	0	0	1	1	77.8	6.48333	3	2	23.1	31.96
743.2	65	1	1	26.3	0	1	1	1	0	0	0	0	high	42.69	0	0	1	1	120.567	10.0472	3	3	26.3	42.69
908.5	65	1	0	24.3	1	1	1	1	0	0	0	0	high	36.15	0	0	1	1	30	2.5	3	1	24.3	36.15
1908.4	66	1	0	16.8	0	1	0	1	0	0	0	0	intermediate	26.17	0	0	1	1	12.4333	1.03611	3	1	16.8	26.17
506.1	71	1	0		0	0	1	0	0	0	0	0		30.59	1	0	1	0	0	0	3	0	20.2808	30.59
72.4	58	1	0		0	1	0	0	0	0	0	0		26.83	0	0	1	0	0	0	1	0	20.2808	26.83
1008.9	64	1	0	15.2	0	0	0	1	0	0	0	0	intermediate	26.89	0	0	1	1	138.033	11.5028	3	3	15.2	26.89
1177.9	64	1	0	14.3	0	1	1	1	0	0	0	0	intermediate	26.35	0	0	1	1	18.7	1.55833	3	1	14.3	26.35
795.4	62	1	0	14.9	1	1	0	0	0	0	0	0	intermediate	26.09	0	0	1	0	0	0	3	0	14.9	26.09
1696.2	68	1	0	21.8	0	1	0	1	0	0	0	0	high	22.83	0	0	1	1	0.6	0.05	3	1	21.8	22.83
406.4	71	1	0	31.2	1	1	0	0	0	0	0	0	high	29.63	0	0	1	0	0	0	3	0	31.2	29.63
940.2	67	1	0	21.2	0	0	1	1	0	0	0	0	high	31.82	0	0	1	1	6.6	0.55	3	1	21.2	31.82
18.4	66	1	0	17.7	0	1	0	1	0	0	0	0	intermediate	19.57	0	0	1	0	0	0	1	0	17.7	19.57
58.8	64	0	1	33.8	0	1	1	1	0	0	0	0	high	27.32	0	0	1	0	0	0	1	0	33.8	27.32
125	65	1	0	15.3	0	1	1	1	0	0	0	0	intermediate	33.65	1	0	1	1	28.7333	2.39444	2	1	15.3	33.65
2890.2	75	1	0	36.8	0	0	1	1	0	0	0	0	high	29.25	0	0	1	1	38.3333	3.19444	3	1	36.8	29.25
121.6	63	1	0		0	1	0	0	0	0	0	0		20.01	0	0	1	0	0	0	2	0	20.2808	20.01
423.5	68	1	0	25.4	0	0	1	1	0	0	0	0	high	26.05	0	0	1	1	15	1.25	3	1	25.4	26.05
67.3	64	1	0	20.2	0	1	0	1	0	0	0	0	high	25.81	0	0	1	1	1.06667	0.0888889	1	1	20.2	25.81
411.1	58	1	0	13.9	1	1	1	0	0	0	0	0	intermediate	32.52	0	0	1	0	0	0	3	0	13.9	32.52
14.8	66	1	0	11.7	1	0	0	0	0	0	0	0	intermediate	35.45	0	0	1	0	0	0	1	0	11.7	35.45
1032.4	62	1	0	10.4	0	1	0	1	0	0	0	0	intermediate	30.33	0	0	1	1	117.933	9.82778	3	2	10.4	30.33
10.6	65	1	0	15	0	1	0	0	0	0	0	0	intermediate	24.59	0	0	1	0	0	0	1	0	15	24.59
0	57	1	0	11.5	0	1	0	1	0	0	0	0	intermediate	45.72	0	0	1	1	0.366667	0.0305556	0	1	11.5	45.72
516	58	1	1	17.5	0	0	1	1	0	0	0	0	intermediate	35.22	0	0	1	1	78.9333	6.57778	3	2	17.5	35.22
18.9	63	1	0	14.8	0	0	0	1	0	0	0	0	intermediate	22.56	0	0	1	1	53.3667	4.44722	1	1	14.8	22.56
178.1	67	0	1	44.6	0	1	1	1	0	0	0	0	high	21.66	1	0	1	1	16.8333	1.40278	2	1	44.6	21.66
210.1	70	1	0	21	0	0	0	1	0	0	0	0	high	29.07	0	0	1	1	10	0.833333	2	1	21	29.07
1506.2	72	1	0	28.7	1	1	1	0	0	0	0	0	high	23.02	0	0	1	0	0	0	3	0	28.7	23.02
691.9	65	1	1		0	0	1	1	0	0	0	0		33.17	0	0	1	1	40.1333	3.34444	3	1	20.2808	33.17
450	67	1	0	16.3	0	0	0	1	0	0	0	0	intermediate	26.66	0	0	1	0	0	0	3	0	16.3	26.66
26.9	58	1	0	12.1	0	1	0	0	0	0	0	0	intermediate	21.18	0	0	1	0	0	0	1	0	12.1	21.18
136.2	57	1	0	9.9	0	1	0	1	0	0	0	0	low	33.21	0	0	1	1	61.2	5.1	2	2	9.9	33.21
0	58	0	0	18.2	0	0	1	1	0	0	0	0	intermediate	33.74	0	0	1	1	68.2	5.68333	0	2	18.2	33.74
547.7	58	1	0	11.9	0	1	0	0	0	0	0	0	intermediate	24.73	0	0	1	0	0	0	3	0	11.9	24.73
274.1	68	1	0	19.6	0	1	0	0	0	0	0	0	intermediate	21.3	0	0	1	0	0	0	2	0	19.6	21.3
22.3	65	1	1	33.6	0	0	1	1	0	0	0	0	high	33.8	0	0	1	1	18.8	1.56667	1	1	33.6	33.8
6.4	66	1	0	16.1	0	0	1	1	0	0	0	0	intermediate	29.76	0	0	1	1	5.8	0.483333	1	1	16.1	29.76
353.6	64	1	0	5.6	1	0	0	0	0	0	0	0	low	18.13	0	0	1	0	0	0	2	0	5.6	18.13
435.3	68	1	0	21.6	0	0	0	1	0	0	0	0	high	35.32	0	0	1	1	164.667	13.7222	3	3	21.6	35.32
455.3	62	1	0	8.8	0	0	1	1	0	0	0	0	low	24.39	0	0	1	1	100	8.33333	3	2	8.8	24.39
189.2	61	1	0	15.5	0	1	0	1	0	0	0	0	intermediate	28.78	0	0	1	1	48	4	2	1	15.5	28.78
234	57	0	0	6.6	0	0	1	1	0	0	0	0	low	35.96	0	0	1	1	21.9	1.825	2	1	6.6	35.96
4553.7	64	1	0	13	0	0	0	0	0	0	0	0	intermediate	38.37	0	0	1	1	170.8	14.2333	3	3	13	38.37
788	64	1	1	24.7	0	1	1	1	0	0	0	0	high	31.64	0	0	1	1	79.6	6.63333	3	2	24.7	31.64
385.1	65	1	0	11.5	0	0	0	1	0	0	0	0	intermediate	32.84	0	0	1	1	159.4	13.2833	2	3	11.5	32.84
222.9	65	1	0	17.4	0	1	0	1	0	0	0	0	intermediate	26.56	0	0	1	1	9.03333	0.752778	2	1	17.4	26.56
2418	63	1	1	25.5	1	0	1	1	0	0	0	0	high	31.8	0	0	1	1	134.567	11.2139	3	3	25.5	31.8
1050.9	69	1	0	18.4	0	0	0	1	0	0	0	0	intermediate	31.86	0	0	1	1	55.7	4.64167	3	1	18.4	31.86
809.8	64	1	1	31.8	0	0	1	1	0	0	0	0	high	33.45	0	0	1	1	1.06667	0.0888889	3	1	31.8	33.45
1073.7	64	1	1	44.3	0	1	0	0	0	0	0	0	high	29.33	0	0	1	0	0	0	3	0	44.3	29.33
611	58	1	0	5.7	0	0	0	1	0	0	0	0	low	25.43	0	0	1	1	76.5333	6.37778	3	2	5.7	25.43
48.8	47	1	0	3.1	0	0	1	1	0	0	0	0	low	29.33	0	0	1	1	4.03333	0.336111	1	1	3.1	29.33
3245	64	1	0		0	0	1	0	0	0	0	0		22.49	0	0	1	0	0	0	3	0	20.2808	22.49
0	61	1	0	9.6	0	1	0	1	0	0	0	0	low	20.99	0	0	1	0	0	0	0	0	9.6	20.99
47	62	1	0	20.3	0	1	0	1	0	0	0	0	high	30.04	0	0	1	1	0.1	0.00833333	1	1	20.3	30.04
1363	61	1	0	10.1	0	0	1	1	0	0	0	0	intermediate	35.22	1	0	1	1	28.4	2.36667	3	1	10.1	35.22
763	69	1	1	55.9	0	0	1	1	0	0	0	0	high	34.22	0	0	1	1	35.8667	2.98889	3	1	55.9	34.22
1551	78	1	0		0	1	0	0	0	0	0	0		26.51	0	0	1	1	61.6333	5.13611	3	2	20.2808	26.51
391	60	1	0	12.6	0	1	1	0	0	0	0	0	intermediate	25.55	0	0	1	0	0	0	2	0	12.6	25.55
898	63	1	0	4.1	0	0	1	0	0	0	0	0	low	34.94	0	0	0	1	50.8333	4.23611	3	1	4.1	34.94
1702	56	1	1	29.7	0	1	1	1	0	0	0	0	high	34.53	0	0	1	0	0	0	3	0	29.7	34.53
27	62	1	1	15.4	0	0	1	1	0	0	0	0	intermediate	28.35	0	0	1	0	0	0	1	0	15.4	28.35
81.2	69	1	0	14.3	0	0	1	1	0	0	0	0	intermediate	23.19	0	0	1	1	42.4667	3.53889	1	1	14.3	23.19
0	61	0	1	36.6	0	1	1	0	0	0	0	0	high	26.84	0	0	1	1	4.3	0.358333	0	1	36.6	26.84
624	62	1	0	11	0	0	1	1	0	0	0	0	intermediate	28.36	0	0	1	1	22.4667	1.87222	3	1	11	28.36
79.2	58	1	0		0	1	0	1	0	0	0	0		27.97	0	0	1	0	0	0	1	0	20.2808	27.97
1388	67	1	1	35.6	0	1	1	1	0	0	0	0	high	28.95	0	0	1	1	2.16667	0.180556	3	1	35.6	28.95
717	66	1	0	17.7	0	1	1	1	0	0	0	0	intermediate	38.47	0	0	1	1	20.7333	1.72778	3	1	17.7	38.47
168	54	1	0	10.6	0	1	1	1	0	0	0	0	intermediate	33.25	0	0	1	1	53	4.41667	2	1	10.6	33.25
2882	60	1	0	9	0	1	1	1	0	0	0	0	low	25.14	0	0	1	0	0	0	3	0	9	25.14
4.7	55	1	1	15.8	0	0	1	1	0	0	0	0	intermediate	39.13	1	0	1	0	0	0	1	0	15.8	39.13
0	62	1	0	9.9	0	1	0	0	0	0	0	0	low	22.78	0	0	1	0	0	0	0	0	9.9	22.78
83	67	1	0	14.7	0	0	0	1	0	0	0	0	intermediate	31.55	0	0	1	1	94.9667	7.91389	1	2	14.7	31.55
2139	69	1	1	38.3	0	1	1	1	0	0	0	0	high	28.25	0	0	1	1	52.1333	4.34444	3	1	38.3	28.25
222	55	1	0	8.7	0	1	0	0	0	0	0	0	low	28.41	0	0	1	0	0	0	2	0	8.7	28.41
52	69	1	0	17.2	0	0	0	0	0	0	0	0	intermediate	23.37	0	0	1	0	0	0	1	0	17.2	23.37
67	71	1	0	18.2	0	1	0	1	0	0	0	0	intermediate	30.44	0	0	1	1	4.83333	0.402778	1	1	18.2	30.44
76.8	68	1	0	18	0	0	1	1	0	0	0	0	intermediate	27.57	1	0	1	1	47.4333	3.95278	1	1	18	27.57
85.4	64	1	0	16.7	0	0	0	1	0	0	0	0	intermediate	32.78	0	0	1	1	15	1.25	1	1	16.7	32.78
347	67	1	0	18.8	0	1	0	1	0	0	0	0	intermediate	16.97	0	0	1	1	12	1	2	1	18.8	16.97
94	68	1	0	22.8	0	0	1	1	0	0	0	0	high	31.82	0	0	1	0	0	0	1	0	22.8	31.82
314	66	1	0		0	0	1	1	0	0	0	0		29.91	0	0	1	1	2.5	0.208333	2	1	20.2808	29.91
1323.5	72	1	0	20.5	0	1	1	1	0	0	0	0	high	27.08	0	0	1	1	49.5667	4.13056	3	1	20.5	27.08
428.7	77	1	0	26.6	0	0	0	1	0	0	0	0	high	15.87	0	0	1	1	128.567	10.7139	3	3	26.6	15.87
0	71	1	1	43.2	0	1	0	1	0	0	0	0	high	25.01	0	0	1	1	3	0.25	0	1	43.2	25.01
1716.8	81	1	1		0	0	1	1	0	0	0	0		38.04	0	0	1	1	131.433	10.9528	3	3	20.2808	38.04
490.6	67	1	1	18.5	0	0	0	0	0	0	0	0	intermediate	30.05	0	0	1	0	0	0	3	0	18.5	30.05
39.4	77	0	0	11.2	0	0	1	1	0	0	0	0	intermediate	20.56	0	0	1	1	14	1.16667	1	1	11.2	20.56
25.7	65	1	0	11.5	0	0	0	1	0	0	0	0	intermediate	24.46	0	0	1	1	95.6	7.96667	1	2	11.5	24.46
41.1	66	1	0		0	0	1	1	0	0	0	0		35.04	0	0	1	1	44.4	3.7	1	1	20.2808	35.04
1850.6	57	1	1	27.1	0	1	1	1	0	0	0	0	high		0	0	1	1	16	1.33333	3	1	27.1	28.9197
367.7	71	1	0	25.2	0	1	0	1	0	0	0	0	high	35.96	0	0	1	1	67.4	5.61667	2	2	25.2	35.96
1202.7	52	1	0		0	0	1	0	0	0	0	0		18.5	0	0	1	0	0	0	3	0	20.2808	18.5
541.8	72	1	1	41.8	1	0	1	0	0	0	0	0	high		0	0	1	0	0	0	3	0	41.8	28.9197
372.3	56	1	0	10.7	0	1	0	1	0	0	0	0	intermediate	21.88	0	0	1	0	0	0	2	0	10.7	21.88
0	51	0	0	6.7	0	0	1	0	0	0	0	0	low	34.07	0	0	1	0	0	0	0	0	6.7	34.07
1845.5	69	1	0	22.8	0	1	1	1	0	0	0	0	high	24.73	0	0	1	1	84.8667	7.07222	3	2	22.8	24.73
667.1	67	1	1	27.7	0	0	1	1	0	0	0	0	high	40.18	0	0	1	1	31.7333	2.64444	3	1	27.7	40.18
0	65	0	1	30.8	0	0	1	1	0	0	0	0	high	30.33	0	0	1	1	4.86667	0.405556	0	1	30.8	30.33
951.7	58	1	1	16.9	0	0	1	1	0	0	0	0	intermediate	37.88	0	0	1	1	14.1	1.175	3	1	16.9	37.88
2726.3	66	1	0	25.6	0	1	1	0	0	0	0	0	high		0	0	1	0	0	0	3	0	25.6	28.9197
25.7	38	1	1		1	0	1	1	0	0	0	0		30.68	0	0	1	1	3.2	0.266667	1	1	20.2808	30.68
300	56	1	1	25.2	1	1	1	0	0	0	0	0	high	37.92	0	0	1	0	0	0	2	0	25.2	37.92
87.2	63	1	0	11.6	0	0	0	1	0	0	0	0	intermediate	24.57	0	0	1	1	8	0.666667	1	1	11.6	24.57
176	70	1	0	14.5	0	0	0	1	0	0	0	0	intermediate	26.37	0	0	1	0	0	0	2	0	14.5	26.37
88	56	1	0	6	0	1	0	0	0	0	0	0	low	29.02	0	0	0	0	0	0	1	0	6	29.02
583.7	64	0	1	30.8	0	0	1	1	0	0	0	0	high	41.93	1	0	1	1	44	3.66667	3	1	30.8	41.93
2702.4	62	1	0	13.5	0	0	1	1	0	0	0	0	intermediate	34.89	0	0	1	1	13.1667	1.09722	3	1	13.5	34.89
1449.5	64	1	1	28.6	0	0	1	1	0	0	0	0	high	40.98	0	0	1	1	158.933	13.2444	3	3	28.6	40.98
55.5	65	0	0		0	0	0	1	0	0	0	0		23.97	0	0	1	0	0	0	1	0	20.2808	23.97
22.1	68	0	0	28.7	0	1	1	1	0	0	0	0	high	30.53	1	0	1	0	0	0	1	0	28.7	30.53
149.9	71	1	0	23.7	0	0	1	0	0	0	0	0	high	25.16	0	0	1	0	0	0	2	0	23.7	25.16
165.4	67	1	1	50.5	0	1	1	1	0	0	0	0	high	27.76	0	0	1	1	69	5.75	2	2	50.5	27.76
194.2	59	0	0		0	1	1	1	0	0	0	0		27.73	0	0	1	1	9	0.75	2	1	20.2808	27.73
643.1	59	1	1	13	0	0	1	1	0	0	0	0	intermediate	31.13	0	0	1	1	81.8333	6.81944	3	2	13	31.13
246.8	51	1	0	5.8	0	1	0	1	0	0	0	0	low	26.82	0	0	1	1	10	0.833333	2	1	5.8	26.82
76.1	71	1	0	14.3	0	0	1	1	0	0	0	0	intermediate	30.47	0	0	1	1	26.9667	2.24722	1	1	14.3	30.47
2762.9	66	1	0	23.8	0	1	1	1	0	0	0	0	high	26.46	1	0	1	1	58	4.83333	3	1	23.8	26.46
1096.8	60	1	0		0	0	1	1	0	0	0	0		32.43	0	0	1	1	75.1667	6.26389	3	2	20.2808	32.43
0	59	1	0	20.6	0	1	0	1	0	0	0	0	high	21.42	1	0	1	1	2	0.166667	0	1	20.6	21.42
112.5	58	1	0	13.1	0	1	1	0	0	0	0	0	intermediate	26.49	0	0	1	0	0	0	2	0	13.1	26.49
170.4	69	1	1	38.7	0	0	1	1	0	0	0	0	high	34.59	1	0	1	1	70.1	5.84167	2	2	38.7	34.59
142.4	70	1	0	19.7	0	0	0	1	0	0	0	0	intermediate	25.02	0	0	1	1	0.866667	0.0722222	2	1	19.7	25.02
4765.7	59	1	1	32.2	0	1	1	1	0	0	0	0	high	22.48	0	0	1	1	77.2	6.43333	3	2	32.2	22.48
68.7	59	1	0	8.5	1	1	0	1	0	0	0	0	low	28.35	0	0	1	1	10.6	0.883333	1	1	8.5	28.35
0	56	1	0	3.9	0	1	0	0	0	0	0	0	low	25.88	0	0	0	0	0	0	0	0	3.9	25.88
1102.3	63	1	0	22.2	0	1	0	0	0	0	0	0	high	26.05	0	0	1	1	72.2667	6.02222	3	2	22.2	26.05
1595.4	63	1	0	10.1	0	0	1	1	0	0	0	0	intermediate	23.06	0	0	1	1	25.1333	2.09444	3	1	10.1	23.06
2187.1	63	1	1	32.2	0	0	1	1	0	0	0	0	high	25.9	1	0	1	1	0.866667	0.0722222	3	1	32.2	25.9
129.9	58	1	0	9	0	1	0	0	0	0	0	0	low	22.86	0	0	1	0	0	0	2	0	9	22.86
8.4	63	1	0	11.6	0	1	0	0	0	0	0	0	intermediate	23.09	0	0	1	0	0	0	1	0	11.6	23.09
1909.5	63	1	1	43.2	1	1	1	1	0	0	0	0	high	39.41	0	0	1	1	32.8	2.73333	3	1	43.2	39.41
0	71	1	0	15.3	0	0	0	0	0	0	0	0	intermediate	27.65	1	0	1	0	0	0	0	0	15.3	27.65
1148.9	70	1	0	29.5	0	1	1	0	0	0	0	0	high	21.08	0	0	1	1	138.433	11.5361	3	3	29.5	21.08
47.9	66	1	0	19.3	0	0	0	1	0	0	0	0	intermediate	24.8	0	0	1	1	143.767	11.9806	1	3	19.3	24.8
116	68	1	0	22.6	1	1	0	0	0	0	0	0	high	25.63	0	0	1	0	0	0	2	0	22.6	25.63
207	56	1	0	5.6	0	0	0	0	0	0	0	0	low	34.38	0	0	1	0	0	0	2	0	5.6	34.38
393.7	68	1	0	19.2	0	1	0	1	0	0	0	0	intermediate	29.33	0	0	1	1	13.3667	1.11389	2	1	19.2	29.33
353.8	64	1	0	15.3	0	1	0	1	0	0	0	0	intermediate	23.87	0	0	1	0	0	0	2	0	15.3	23.87
1652.2	64	1	0	18.7	0	1	1	1	0	0	0	0	intermediate	29.6	0	0	1	1	72.8333	6.06944	3	2	18.7	29.6
815	67	1	0	20.2	0	1	1	1	0	0	0	0	high	33.74	0	0	1	1	44	3.66667	3	1	20.2	33.74
1177.7	66	0	0	20.2	0	1	1	0	0	0	0	0	high	25.99	0	0	1	0	0	0	3	0	20.2	25.99
356.4	64	1	0	14.3	0	0	0	1	0	0	0	0	intermediate	24.21	0	0	1	0	0	0	2	0	14.3	24.21
839.4	64	1	0	7.2	0	0	0	1	0	0	0	0	low	34.18	0	0	1	1	0.766667	0.0638889	3	1	7.2	34.18
1050.5	68	1	0	15.1	0	0	1	0	0	0	0	0	intermediate	30.34	0	0	1	1	33.7333	2.81111	3	1	15.1	30.34
0	56	1	0	9.3	0	1	0	0	0	0	0	0	low	28.76	0	0	1	0	0	0	0	0	9.3	28.76
726.6	56	1	1	12.2	0	0	1	1	0	0	0	0	intermediate	29.99	0	0	1	1	86.3333	7.19444	3	2	12.2	29.99
98.2	70	1	0		0	1	0	1	0	0	0	0		27.63	0	0	1	0	0	0	1	0	20.2808	27.63
484.7	67	1	0		0	1	0	1	0	0	0	0		31.08	0	0	1	0	0	0	3	0	20.2808	31.08
567.6	71	1	1	65.7	0	1	1	1	0	0	0	0	high	28.51	1	0	1	1	95.6333	7.96944	3	2	65.7	28.51
26.7	55	1	0	7.6	0	1	1	1	0	0	0	0	low	30.17	0	0	1	1	33.0667	2.75556	1	1	7.6	30.17
1272.4	60	1	0	15.6	0	1	0	0	0	0	0	0	intermediate	31.06	0	0	1	0	0	0	3	0	15.6	31.06
169.2	63	1	0	16.8	0	1	1	1	0	0	0	0	intermediate	31.82	0	0	1	0	0	0	2	0	16.8	31.82
443.1	62	1	0	9.8	0	1	0	0	0	0	0	0	low	21.03	0	0	1	0	0	0	3	0	9.8	21.03
85.7	57	1	0	11.8	0	1	0	1	0	0	0	0	intermediate	30.02	0	0	1	0	0	0	1	0	11.8	30.02
207.2	56	1	0	8.5	0	1	0	0	0	0	0	0	low	26.74	0	0	1	0	0	0	2	0	8.5	26.74
904	67	1	0		1	0	0	1	0	0	0	0		46.14	0	0	1	1	33	2.75	3	1	20.2808	46.14
94.5	65	1	1		0	0	1	1	0	0	0	0		32.41	0	0	1	1	19.1333	1.59444	1	1	20.2808	32.41
342.9	70	1	0	17.6	0	1	0	0	0	0	0	0	intermediate	21.32	0	0	1	0	0	0	2	0	17.6	21.32
193.9	71	1	1	29.8	0	0	0	0	0	0	0	0	high	31.52	0	0	1	0	0	0	2	0	29.8	31.52
136.1	57	1	0	11.4	0	1	0	1	0	0	0	0	intermediate	27.23	0	0	1	0	0	0	2	0	11.4	27.23
502.2	60	1	0		0	1	0	1	0	0	0	0		22.2	0	0	1	1	50.7333	4.22778	3	1	20.2808	22.2
4928.8	68	1	1	29.5	0	1	1	1	0	0	0	0	high	26.91	0	0	1	1	4.43333	0.369444	3	1	29.5	26.91
270.8	58	1	0	7.8	0	1	0	0	0	0	0	0	low	18.99	0	0	1	0	0	0	2	0	7.8	18.99
1293.7	64	1	0	22.1	1	1	1	1	0	0	0	0	high	30.11	0	0	1	1	6.03333	0.502778	3	1	22.1	30.11
101.2	61	1	0	25.3	0	1	1	1	0	0	0	0	high	21.67	0	0	1	0	0	0	2	0	25.3	21.67
276.2	57	1	0	3.1	0	0	1	1	0	0	0	0	low	33.51	0	0	0	1	60.0333	5.00278	2	2	3.1	33.51
0	61	1	0	7.2	0	1	0	0	0	0	0	0	low	23.45	1	0	0	0	0	0	0	0	7.2	23.45
4949.7	69	1	0	23.6	0	1	0	1	0	0	0	0	high	31.8	0	0	1	0	0	0	3	0	23.6	31.8
629	71	1	0	24.3	1	1	1	0	0	0	0	0	high	28.88	0	0	1	0	0	0	3	0	24.3	28.88
1065.1	68	1	1	29.1	0	1	1	1	0	0	0	0	high	24.95	0	0	1	1	94.3	7.85833	3	2	29.1	24.95
0	56	1	0	8.1	0	0	0	1	0	0	0	0	low	28.66	0	0	0	1	69.9333	5.82778	0	2	8.1	28.66
0	60	1	0	12.5	0	1	1	0	0	0	0	0	intermediate	25.45	0	0	1	0	0	0	0	0	12.5	25.45
4920.5	68	1	1	36.2	0	1	1	1	0	0	0	0	high	28.23	0	0	1	1	74	6.16667	3	2	36.2	28.23
672	66	1	0	21.3	0	1	1	1	0	0	0	0	high	26.44	0	0	1	1	12.5667	1.04722	3	1	21.3	26.44
263.4	65	0	1	50	0	1	1	0	0	0	0	0	high	30.63	0	0	1	1	9.43333	0.786111	2	1	50	30.63
454	57	1	0	5.2	0	1	0	0	0	0	0	0	low	21.77	0	0	1	0	0	0	3	0	5.2	21.77
228.1	66	1	0	34.3	0	0	0	1	0	0	0	0	high	34.24	0	0	1	1	61.0667	5.08889	2	2	34.3	34.24
169.5	65	1	0	17	0	1	1	1	0	0	0	0	intermediate	40.98	0	0	1	1	12.3333	1.02778	2	1	17	40.98
107.5	64	1	0	19.1	0	1	0	0	0	0	0	0	intermediate	37.92	0	0	1	0	0	0	2	0	19.1	37.92
352.3	68	1	1	37.9	1	0	1	1	0	0	0	0	high	32.13	0	0	1	1	22.4333	1.86944	2	1	37.9	32.13
0	47	1	0		0	1	0	0	0	0	0	0		29.17	0	0	1	0	0	0	0	0	20.2808	29.17
111.9	70	1	0	28.5	0	0	1	1	0	0	0	0	high	32.02	0	0	1	1	1.13333	0.0944444	2	1	28.5	32.02
413.1	66	1	0		0	1	1	1	0	0	0	0		32.93	0	0	1	0	0	0	3	0	20.2808	32.93
72.9	65	1	1	28.8	0	0	1	1	0	0	0	0	high	27.76	0	0	1	0	0	0	1	0	28.8	27.76
1704.8	68	1	1	50.9	1	1	1	1	0	0	0	0	high	33.97	0	0	1	1	13.5	1.125	3	1	50.9	33.97
16.4	68	0	1		0	0	1	1	0	0	0	0		34.19	0	0	1	1	101.633	8.46944	1	2	20.2808	34.19
0	68	1	0	19.1	1	1	1	0	0	0	0	0	intermediate	22.25	0	0	1	0	0	0	0	0	19.1	22.25
1582.1	53	1	0	12.4	0	1	1	1	0	0	0	0	intermediate	24.04	0	0	1	0	0	0	3	0	12.4	24.04
886.9	70	1	0	20.7	0	0	1	1	0	0	0	0	high	37.74	0	0	1	1	94.8333	7.90278	3	2	20.7	37.74
1027.6	70	1	0	36.7	0	1	1	0	0	0	0	0	high	22.94	0	0	1	0	0	0	3	0	36.7	22.94
1170.6	67	1	0	16.4	0	0	1	1	0	0	0	0	intermediate	28.57	0	0	1	1	6.06667	0.505556	3	1	16.4	28.57
626.2	55	1	1	18.5	0	1	1	0	0	0	0	0	intermediate		0	0	1	0	0	0	3	0	18.5	28.9197
522.1	62	1	0	11.3	0	1	0	0	0	0	0	0	intermediate	32.41	0	0	1	0	0	0	3	0	11.3	32.41
334.9	60	1	0		0		0	0	0	0	0	0		31.21	0	0	1	1	1	0.0833333	2	1	20.2808	31.21
207.1	69	1	0	14	0	1	0	1	0	0	0	0	intermediate	26.03	0	0	1	1	55.7	4.64167	2	1	14	26.03
0	60	1	0	17.5	0	1	1	1	0	0	0	0	intermediate	37.14	0	0	1	1	73.4333	6.11944	0	2	17.5	37.14
0	48	1	0	10.3	0	1	0	1	0	0	0	0	intermediate	29.01	0	0	1	0	0	0	0	0	10.3	29.01
378.4	65	1	0	16.7	0	0	1	1	0	0	0	0	intermediate	26.6	1	0	1	1	0.166667	0.0138889	2	1	16.7	26.6
249.2	66	1	1	36	0	1	1	1	0	0	0	0	high	33.67	0	0	1	1	67.7	5.64167	2	2	36	33.67
0	63	1	0	9.1	0	0	0	1	0	0	0	0	low	32.62	0	0	1	1	64.0333	5.33611	0	2	9.1	32.62
31.7	57	1	0		0	1	0	0	0	0	0	0		22	0	0	1	0	0	0	1	0	20.2808	22
108.4	67	1	0	15.8	0	0	1	1	0	0	0	0	intermediate	34.92	0	0	1	1	0.566667	0.0472222	2	1	15.8	34.92
82.7	56	1	0	6.4	0	0	1	1	0	0	0	0	low	26.09	0	0	1	1	31.2667	2.60556	1	1	6.4	26.09
205.7	68	1	0	15.5	0	1	0	1	0	0	0	0	intermediate	21.68	0	0	1	0	0	0	2	0	15.5	21.68
4190.8	82	1	0		0	0	0	0	0	0	0	0		27.25	0	0	1	1	80.7667	6.73056	3	2	20.2808	27.25
2332.4	68	1	1	26.4	0	1	0	1	0	0	0	0	high	25.59	0	0	1	1	120.467	10.0389	3	3	26.4	25.59
0	60	1	0	10.7	1	0	0	0	0	0	0	0	intermediate	42.21	0	0	1	1	6	0.5	0	1	10.7	42.21
64.1	56	1	0	17.5	0	1	1	1	0	0	0	0	intermediate	33.59	0	0	1	1	72.2	6.01667	1	2	17.5	33.59
0	59	1	0	8.3	0	0	0	0	0	0	0	0	low	31.08	0	0	1	1	13.9	1.15833	0	1	8.3	31.08
0	58	1	0	17.1	0	1	0	1	0	0	0	0	intermediate	25.88	0	0	1	1	111	9.25	0	2	17.1	25.88
518.7	66	0	1	27.8	0	0	1	1	0	0	0	0	high	41.81	1	0	1	1	35.9	2.99167	3	1	27.8	41.81
70	66	1	0	20.7	0	0	0	1	0	0	0	0	high	33.17	0	0	1	1	16	1.33333	1	1	20.7	33.17
121.7	65	1	0	18.6	0	1	0	1	0	0	0	0	intermediate	25.49	0	0	1	1	66.6667	5.55556	2	2	18.6	25.49
121.5	63	1	0	9.8	1	0	0	0	0	0	0	0	low	30.47	0	0	1	0	0	0	2	0	9.8	30.47
210.6	71	1	1	41	0	0	1	1	0	0	0	0	high	31.31	0	0	1	0	0	0	2	0	41	31.31
1110.2	60	1	0	18.8	0	1	1	1	0	0	0	0	intermediate	25.9	0	0	1	1	6.03333	0.502778	3	1	18.8	25.9
240.6	65	1	0	35.8	1	1	0	1	0	0	0	0	high	24.32	0	0	1	1	12	1	2	1	35.8	24.32
1194.4	58	1	0	13.2	0	1	0	1	0	0	0	0	intermediate	23.76	0	0	1	1	6	0.5	3	1	13.2	23.76
275.8	74	1	0	28	0	0	1	1	0	0	0	0	high	25.45	0	0	1	0	0	0	2	0	28	25.45
335.5	56	1	0	14	0	1	0	1	0	0	0	0	intermediate	22.77	0	0	1	1	30.6	2.55	2	1	14	22.77
85.7	64	1	1		0	1	1	1	0	0	0	0		24.44	0	0	1	1	108.867	9.07222	1	2	20.2808	24.44
450.8	65	1	1	20	0	0	1	1	0	0	0	0	high	52.49	0	0	1	1	109.633	9.13611	3	2	20	52.49
0	63	1	0	9.9	1	0	1	1	0	0	0	0	low	28.34	0	0	1	1	40.0333	3.33611	0	1	9.9	28.34
1254.1	66	1	0	10.7	0	1	1	1	0	0	0	0	intermediate	21.1	0	0	1	1	77.7333	6.47778	3	2	10.7	21.1
1020.9	64	1	0	7.5	0	0	0	0	0	0	0	0	low	23.24	0	0	1	0	0	0	3	0	7.5	23.24
555.2	67	1	0	14.3	0	0	1	1	0	0	0	0	intermediate	28.88	0	0	1	1	28.7	2.39167	3	1	14.3	28.88
31	65	0	1	36.2	1	0	1	1	0	0	0	0	high	28.49	0	0	1	1	45.4333	3.78611	1	1	36.2	28.49
258.5	77	1	1		0	1	0	0	0	0	0	0		32.13	0	0	1	0	0	0	2	0	20.2808	32.13
1696.6	67	1	0	21	0	1	1	1	0	0	0	0	high	36.98	0	0	1	1	54.7333	4.56111	3	1	21	36.98
0	59	1	0	11	0	1	1	0	0	0	0	0	intermediate	31.31	0	0	1	0	0	0	0	0	11	31.31
376.6	67	1	0	20.2	0	1	1	1	0	0	0	0	high	29.33	0	0	1	0	0	0	2	0	20.2	29.33
1668.5	63	1	0	21.6	0	1	1	1	0	0	0	0	high	29.25	0	0	1	1	84.8667	7.07222	3	2	21.6	29.25
1662.3	67	1	0	18.7	0	0	1	1	0	0	0	0	intermediate	30.44	0	0	1	1	57	4.75	3	1	18.7	30.44
627.1	56	1	1	10	0	1	0	1	0	0	0	0	intermediate	51.82	0	0	0	1	32.4333	2.70278	3	1	10	51.82
982.6	56	1	0	8.2	0	1	0	0	0	0	0	0	low	21.89	0	0	1	0	0	0	3	0	8.2	21.89
742.2	72	1	1	54.9	0	0	1	1	0	0	0	0	high	38.7	0	0	1	1	49.5667	4.13056	3	1	54.9	38.7
353.5	48	1	0		0	1	0	1	0	0	0	0		37.28	0	0	1	0	0	0	2	0	20.2808	37.28
57.3	57	1	0	12.9	1	1	0	1	0	0	0	0	intermediate	34.02	0	0	1	0	0	0	1	0	12.9	34.02
223.1	65	1	0	26.1	0	1	0	1	0	0	0	0	high	28.67	0	0	1	1	80.4667	6.70556	2	2	26.1	28.67
232.3	59	1	0	11.6	0	1	0	1	0	0	0	0	intermediate	32.94	1	0	1	0	0	0	2	0	11.6	32.94
0	61	1	1	17.9	0	1	1	1	0	0	0	0	intermediate	35.95	0	0	0	1	67.2	5.6	0	2	17.9	35.95
788.5	67	1	0	25.6	0	1	1	0	0	0	0	0	high	36.02	0	0	1	0	0	0	3	0	25.6	36.02
89.3	64	1	1		0	0	1	1	0	0	0	0		25.07	0	0	1	1	133.067	11.0889	1	3	20.2808	25.07
490.9	68	1	1		0	1	1	1	0	0	0	0			0	0	1	1	45.8333	3.81944	3	1	20.2808	28.9197
317.8	59	1	1		1	1	1	1	0	0	0	0		26.09	0	0	1	1	19.0667	1.58889	2	1	20.2808	26.09
892.1	64	1	0	11.7	0	0	0	1	0	0	0	0	intermediate	36.88	0	0	1	1	45.5667	3.79722	3	1	11.7	36.88
1374.8	68	1	0	23.4	0	1	1	1	0	0	0	0	high	26.49	0	0	1	1	21.0667	1.75556	3	1	23.4	26.49
247.5	72	1	0	22.1	0	1	1	1	0	0	0	0	high	31.34	0	0	0	1	137.8	11.4833	2	3	22.1	31.34
878.5	64	1	0	11.6	0	0	1	1	0	0	0	0	intermediate	26.58	0	0	1	1	129.033	10.7528	3	3	11.6	26.58
225.2	67	1	0	18.8	1	1	1	1	0	0	0	0	intermediate	23.24	1	0	1	1	215.867	17.9889	2	3	18.8	23.24
1249.5	70	1	0	21.1	0	0	1	1	0	0	0	0	high	26.91	0	0	1	1	13	1.08333	3	1	21.1	26.91
592.8	65	1	0	24.7	0	1	1	1	0	0	0	0	high	22.72	0	0	1	1	85.1	7.09167	3	2	24.7	22.72
2601.1	67	1	0	8.9	0	0	1	0	0	0	0	0	low	31.31	0	0	1	0	0	0	3	0	8.9	31.31
173.6	68	0	0		0	1	1	1	0	0	0	0		35.87	0	0	1	1	30	2.5	2	1	20.2808	35.87
0	66	1	1	22.2	0	1	0	1	0	0	0	0	high	24.59	0	0	1	1	92.9	7.74167	0	2	22.2	24.59
73.7	56	1	0	2.2	0	0	0	0	0	0	0	0	low	23.22	0	0	0	0	0	0	1	0	2.2	23.22
80.8	71	1	1	38.2	0	1	1	1	0	0	0	0	high	26.68	1	0	1	1	30.8667	2.57222	1	1	38.2	26.68
653.1	56	1	1	35	0	1	1	1	0	0	0	0	high	32.56	0	0	1	1	55.2667	4.60556	3	1	35	32.56
501.8	66	1	1	34.1	0	1	1	0	0	0	0	0	high	31.39	1	0	1	1	172.733	14.3944	3	3	34.1	31.39
153.3	66	1	0	17.5	0	1	0	0	0	0	0	0	intermediate	27.82	0	0	1	0	0	0	2	0	17.5	27.82
307.9	80	1	0		0	0	1	1	0	0	0	0		26.46	0	0	1	1	209.967	17.4972	2	3	20.2808	26.46
67.6	68	1	0	14	0	1	0	0	0	0	0	0	intermediate	16.34	0	0	1	0	0	0	1	0	14	16.34
416.4	66	1	1	15.6	0	0	0	1	0	0	0	0	intermediate	30.19	0	0	1	1	66.9	5.575	3	2	15.6	30.19
924.1	63	1	1	22.6	0	1	1	0	0	0	0	0	high	29.61	0	0	0	1	44.9	3.74167	3	1	22.6	29.61
231.1	65	1	0	7.9	0	0	0	1	0	0	0	0	low	25.67	0	0	1	0	0	0	2	0	7.9	25.67
1119.9	89	1	0		0	0	1	1	0	0	0	0		27.05	1	0	1	1	171.633	14.3028	3	3	20.2808	27.05
0	66	1	0	17.1	0	0	1	1	0	0	0	0	intermediate	38.08	0	0	1	1	45.7667	3.81389	0	1	17.1	38.08
103.4	65	1	0	9.1	0	0	0	1	0	0	0	0	low	28.83	0	0	1	1	3.56667	0.297222	2	1	9.1	28.83
790	84	1	0		0	0	1	1	0	0	0	0		35.04	1	0	1	1	99.3333	8.27778	3	2	20.2808	35.04
816.8	67	1	1	23.1	0	0	1	1	0	0	0	0	high	29.07	0	0	1	1	147	12.25	3	3	23.1	29.07
40.1	65	1	0	19.9	0	1	0	1	0	0	0	0	intermediate	26.26	0	0	1	0	0	0	1	0	19.9	26.26
0	60	1	0	9.9	0	0	0	0	0	0	0	0	low	29.9	0	0	1	0	0	0	0	0	9.9	29.9
559.5	65	0	1	30.9	0	0	1	1	0	0	0	0	high	32	0	0	1	1	9	0.75	3	1	30.9	32
282.1	65	1	1	22.5	0	0	0	0	0	0	0	0	high	37.88	0	0	1	1	86.7333	7.22778	2	2	22.5	37.88
754.7	68	1	0	16.8	1	0	1	1	0	0	0	0	intermediate	31.67	1	0	1	1	132.633	11.0528	3	3	16.8	31.67
62.5	57	1	0	5.8	0	0	1	0	0	0	0	0	low	27.37	0	0	1	1	1	0.0833333	1	1	5.8	27.37
260.6	67	1	0		1	1	1	1	0	0	0	0		27.53	0	0	1	1	63.9333	5.32778	2	2	20.2808	27.53
1289.6	65	1	1	54.2	0	0	1	1	0	0	0	0	high	31.86	0	0	1	1	136.6	11.3833	3	3	54.2	31.86
1045.1	64	1	0	11.4	1	0	1	1	0	0	0	0	intermediate	30.47	0	0	1	1	11.8	0.983333	3	1	11.4	30.47
27.7	59	1	0	5.5	1	0	1	0	0	0	0	0	low	27.73	0	0	1	0	0	0	1	0	5.5	27.73
264.4	64	1	0	12.2	0	0	0	0	0	0	0	0	intermediate	27.88	0	0	1	0	0	0	2	0	12.2	27.88
683.7	62	1	0	15.2	0	1	0	1	0	0	0	0	intermediate	25.63	0	0	1	1	7	0.583333	3	1	15.2	25.63
910.1	72	1	0	29.8	0	0	1	0	0	0	0	0	high	25.02	0	0	1	0	0	0	3	0	29.8	25.02
0	59	1	0	5.6	0	0	0	0	0	0	0	0	low	22.36	0	0	1	0	0	0	0	0	5.6	22.36
1019.6	55	1	0	10.3	0	1	1	1	0	0	0	0	intermediate	28.71	1	0	1	1	16	1.33333	3	1	10.3	28.71
944.5	63	1	1	14.3	0	0	1	1	0	0	0	0	intermediate	26.46	0	0	1	1	108.133	9.01111	3	2	14.3	26.46
820.1	80	1	0		0	0	1	1	0	0	0	0		24.87	1	0	1	1	157.9	13.1583	3	3	20.2808	24.87
830	65	1	1	19	1	0	1	1	0	0	0	0	intermediate	31.22	0	0	1	1	148.333	12.3611	3	3	19	31.22
688.5	58	1	0	12.7	0	1	0	1	0	0	0	0	intermediate	27.38	0	0	1	1	62.6667	5.22222	3	2	12.7	27.38
0	59	1	0	8.3	0	0	0	0	0	0	0	0	low	34.28	0	0	1	0	0	0	0	0	8.3	34.28
0	66	1	0	15	0	0	1	1	0	0	0	0	intermediate	27.95	0	0	1	1	0.866667	0.0722222	0	1	15	27.95
360.8	67	1	0	22.2	1	1	0	1	0	0	0	0	high	26.26	0	0	1	0	0	0	2	0	22.2	26.26
672.4	68	1	1	41	0	1	1	1	0	0	0	0	high	26.97	0	0	1	1	14.4	1.2	3	1	41	26.97
0	59	0	0	23.2	0	1	1	0	0	0	0	0	high	23.83	0	0	1	0	0	0	0	0	23.2	23.83
215	61	1	0	14.2	0	1	0	1	0	0	0	0	intermediate	33.01	0	0	1	0	0	0	2	0	14.2	33.01
894.5	70	1	0	30.7	0	0	1	0	0	0	0	0	high	28.79	0	0	1	0	0	0	3	0	30.7	28.79
114.4	66	1	0	19.8	0	0	1	1	0	0	0	0	intermediate	28.41	0	0	1	1	148.5	12.375	2	3	19.8	28.41
5261.3	66	1	0	16.9	0	1	1	1	0	0	0	0	intermediate	29.87	0	0	1	1	2.46667	0.205556	3	1	16.9	29.87
1692.8	65	1	1	29.4	0	0	1	1	0	0	0	0	high	36.03	0	0	1	1	176	14.6667	3	3	29.4	36.03
0	61	1	0	13.3	0	1	0	1	0	0	0	0	intermediate	35.87	1	0	1	0	0	0	0	0	13.3	35.87
25.7	65	1	1	34	0	1	1	1	0	0	0	0	high	27.73	0	0	1	1	42.7333	3.56111	1	1	34	27.73
0	57	1	0		0	1	0	1	0	0	0	0		36.02	0	0	1	1	69	5.75	0	2	20.2808	36.02
793.6	67	1	1	35.7	0	0	1	0	0	0	0	0	high	31.6	0	0	1	1	28.4	2.36667	3	1	35.7	31.6
239.9	61	1	0	11.9	0	1	0	1	0	0	0	0	intermediate	19.59	0	0	1	1	20.5	1.70833	2	1	11.9	19.59
230.6	64	1	0	18.5	0	0	1	0	0	0	0	0	intermediate	36.38	0	0	1	0	0	0	2	0	18.5	36.38
412.5	64	1	1	33.5	0	1	1	1	0	0	0	0	high	28.56	0	0	1	1	0.833333	0.0694444	3	1	33.5	28.56
474.5	71	1	0	30.5	0	0	1	1	0	0	0	0	high	32	0	0	1	1	95.6333	7.96944	3	2	30.5	32
53.2	62	1	0	16.1	0	0	1	0	0	0	0	0	intermediate	39.53	0	0	1	0	0	0	1	0	16.1	39.53
1506	65	1	0	9.4	0	1	1	1	0	0	0	0	low	23.59	0	0	1	1	51.4667	4.28889	3	1	9.4	23.59
1664.2	64	1	0	13	0	0	0	1	0	0	0	0	intermediate	37.52	0	0	1	1	21.3333	1.77778	3	1	13	37.52
1380.3	66	1	1	33.3	0	0	1	1	0	0	0	0	high	33.45	0	0	1	1	99	8.25	3	2	33.3	33.45
41.7	56	1	0	9.4	0	1	0	0	0	0	0	0	low	19.99	0	0	1	0	0	0	1	0	9.4	19.99
2720.1	66	1	1	49.7	0	1	1	1	0	0	0	0	high	31.4	0	0	1	1	104.533	8.71111	3	2	49.7	31.4
127.7	66	1	0	11.4	0	0	1	1	0	0	0	0	intermediate	31.47	0	0	1	1	58.4	4.86667	2	1	11.4	31.47
64.3	59	1	0	8.8	0	0	1	1	0	0	0	0	low	35.33	0	0	1	1	88.5667	7.38056	1	2	8.8	35.33
254.5	64	1	0	27.1	0	1	0	1	0	0	0	0	high		0	0	1	0	0	0	2	0	27.1	28.9197
959.1	65	1	0	12.4	0	1	0	1	0	0	0	0	intermediate	30.47	0	0	1	0	0	0	3	0	12.4	30.47
60.4	58	1	0	7.6	0	1	0	0	0	0	0	0	low	28.09	0	0	1	0	0	0	1	0	7.6	28.09
536.2	59	1	0	11.8	0	0	0	1	0	0	0	0	intermediate	32.15	0	0	1	1	125.8	10.4833	3	3	11.8	32.15
778	61	1	0	15.4	0	1	1	1	0	0	0	0	intermediate	29.15	0	0	1	1	126.367	10.5306	3	3	15.4	29.15
483.2	69	1	0	16.1	0	0	1	1	0	0	0	0	intermediate	33.84	0	0	1	1	52.9	4.40833	3	1	16.1	33.84
188.5	67	1	0	21.9	0	1	1	0	0	0	0	0	high	29.32	0	0	1	0	0	0	2	0	21.9	29.32
0	67	1	0	17.4	0	0	1	1	0	0	0	0	intermediate	26.74	1	0	1	1	39	3.25	0	1	17.4	26.74
91.9	69	0	0	21.1	0	0	1	1	0	0	0	0	high	43.11	1	0	1	1	49.5667	4.13056	1	1	21.1	43.11
1739.5	89	1	0		1	0	1	1	0	0	0	0		25.56	1	0	1	1	105.8	8.81667	3	2	20.2808	25.56
1256.1	60	1	0	21.9	1	1	1	0	0	0	0	0	high	29.1	0	0	1	0	0	0	3	0	21.9	29.1
263.1	57	1	0	10.3	0	1	0	0	0	0	0	0	intermediate	30.17	0	0	1	0	0	0	2	0	10.3	30.17
4820.6	64	1	0	16.6	0	1	0	1	0	0	0	0	intermediate	16.17	0	0	1	1	120.133	10.0111	3	3	16.6	16.17
15.9	59	1	0	20.1	0	1	1	1	0	0	0	0	high	26.6	0	0	1	0	0	0	1	0	20.1	26.6
663.3	70	1	0	16.2	0	0	1	0	0	0	0	0	intermediate	23.97	1	0	1	1	3	0.25	3	1	16.2	23.97
86.3	57	1	0	10.6	0	0	1	1	0	0	0	0	intermediate	26.51	0	0	1	1	17.8333	1.48611	1	1	10.6	26.51
1.5	65	1	0	11.3	0	0	0	0	0	0	0	0	intermediate	23.45	0	0	1	0	0	0	1	0	11.3	23.45
1011.4	60	1	0	16.6	0	1	1	1	0	0	0	0	intermediate	23.31	0	0	1	0	0	0	3	0	16.6	23.31
2827.1	65	1	0	15.9	0	1	1	0	0	0	0	0	intermediate	24.75	0	0	1	1	25	2.08333	3	1	15.9	24.75
2327.5	67	1	1	24.9	1	0	1	1	0	0	0	0	high	27.59	0	0	1	1	46	3.83333	3	1	24.9	27.59
81.4	64	0	0	36.6	0	1	1	1	0	0	0	0	high		0	0	1	1	13	1.08333	1	1	36.6	28.9197
546.9	65	1	0	18.9	0	1	0	1	0	0	0	0	intermediate	19.7	0	0	1	1	59.6	4.96667	3	1	18.9	19.7
726	65	1	1	38.9	0	1	1	1	0	0	0	0	high	22.8	0	0	1	1	9	0.75	3	1	38.9	22.8
139.7	59	1	0	17	0	1	1	1	0	0	0	0	intermediate	26.89	0	0	1	1	17.9333	1.49444	2	1	17	26.89
1153.9	70	1	0	33.1	1	1	1	1	0	0	0	0	high	30.32	0	0	1	1	49.6667	4.13889	3	1	33.1	30.32
1453.1	67	1	0	24.7	0	1	0	1	0	0	0	0	high	24.58	0	0	1	1	0.766667	0.0638889	3	1	24.7	24.58
970.4	65	1	0	14.7	0	0	1	0	0	0	0	0	intermediate	28.8	0	0	1	1	88.9667	7.41389	3	2	14.7	28.8
1102.7	67	1	0	23.2	0	1	1	0	0	0	0	0	high	26.98	0	0	1	0	0	0	3	0	23.2	26.98
106	65	1	0	10.8	0	1	0	1	0	0	0	0	intermediate	31.87	0	0	1	1	80.6333	6.71944	2	2	10.8	31.87
0	57	1	0	4.6	0	0	0	0	0	0	0	0	low	25.44	0	0	1	0	0	0	0	0	4.6	25.44
47	56	1	0	9.9	0	1	0	0	0	0	0	0	low	24.68	0	0	1	1	14.6667	1.22222	1	1	9.9	24.68
2091.3	67	1	0	19.9	0	1	1	1	0	0	0	0	intermediate	25.27	0	0	1	1	16.8	1.4	3	1	19.9	25.27
2930.7	69	1	1	35.1	0	0	0	1	0	0	0	0	high	39.71	1	0	1	0	0	0	3	0	35.1	39.71
87.8	56	1	0	12.1	0	1	1	1	0	0	0	0	intermediate	33.18	0	0	1	0	0	0	1	0	12.1	33.18
0	70	1	0	20	0	1	0	0	0	0	0	0	high	37.1	0	0	1	0	0	0	0	0	20	37.1
114.1	65	1	0		0	0	0	1	0	0	0	0		23.34	0	0	1	0	0	0	2	0	20.2808	23.34
713.1	67	1	0	26.5	0	1	0	0	0	0	0	0	high	30.41	0	0	1	0	0	0	3	0	26.5	30.41
1034	58	1	0	13.9	0	1	0	1	0	0	0	0	intermediate	31.73	0	0	1	1	15	1.25	3	1	13.9	31.73
228.3	64	1	0	18.8	0	1	0	1	0	0	0	0	intermediate	32.18	0	0	1	0	0	0	2	0	18.8	32.18
1511.8	69	1	0	13.7	0	1	0	0	0	0	0	0	intermediate		0	0	0	0	0	0	3	0	13.7	28.9197
23.5	65	1	0	15.5	0	0	1	1	0	0	0	0	intermediate	30.59	0	0	1	1	61.6667	5.13889	1	2	15.5	30.59
12.1	57	1	0		0	1	0	0	0	0	0	0		26.51	0		1	0	0	0	1	0	20.2808	26.51
126.6	59	1	0	7.6	0	1	0	1	0	0	0	0	low	21.01	0	0	1	1	12.2333	1.01944	2	1	7.6	21.01
0	61	1	1	28.3	0	1	1	0	0	0	0	0	high	35.08	0	0	0	0	0	0	0	0	28.3	35.08
1290	55	1	1	31	0	1	1	1	0	0	0	0	high	27.86	0	0	1	1	7.53333	0.627778	3	1	31	27.86
79.6	59	0	0	5	0	0	0	0	0	0	0	0	low	29.67	0	0	1	0	0	0	1	0	5	29.67
1373.5	72	1	0	28.4	0	1	1	0	0	0	0	0	high	27.43	0	0	1	0	0	0	3	0	28.4	27.43
1591.9	71	1	0	15.3	0	0	1	1	0	0	0	0	intermediate		0	0	1	1	70.7	5.89167	3	2	15.3	28.9197
55.7	52	1	0	11.8	0	1	1	1	0	0	0	0	intermediate	32.85	0	0	1	0	0	0	1	0	11.8	32.85
2624.2	73	1	1	38	0	0	0	1	0	0	0	0	high	23.73	0	0	1	1	77.4667	6.45556	3	2	38	23.73
1.5	61	1	0	9.6	0	1	0	1	0	0	0	0	low	24.59	0	0	1	0	0	0	1	0	9.6	24.59
454.6	54	0	0	6.8	0	1	0	0	0	0	0	0	low	23.96	0	0	1	0	0	0	3	0	6.8	23.96
997.5	58	1	0	9.2	0	1	1	1	0	0	0	0	low	35	0	0	1	1	39.0667	3.25556	3	1	9.2	35
289.6	85	1	0		1	1	1	1	0	0	0	0		23.83	1	0	1	1	76.4667	6.37222	2	2	20.2808	23.83
1.9	57	1	0	14.7	0	1	0	1	0	0	0	0	intermediate	25.31	0	0	1	1	56.1333	4.67778	1	1	14.7	25.31
649.2	71	1	0	23.8	0	1	0	1	0	0	0	0	high	26.56	0	0	1	1	29.0333	2.41944	3	1	23.8	26.56
569.9	70	1	0	20.3	0	0	0	0	0	0	0	0	high	31.03	0	0	1	0	0	0	3	0	20.3	31.03
840.8	65	1	1	16.5	0	0	1	1	0	0	0	0	intermediate	23.76	0	0	1	0	0	0	3	0	16.5	23.76
500.4	65	1	0	11.7	0	0	0	1	0	0	0	0	intermediate	22.17	0	0	1	1	0.5	0.0416667	3	1	11.7	22.17
381.9	64	1	0	11.6	0	0	1	1	0	0	0	0	intermediate	23.42	0	0	1	0	0	0	2	0	11.6	23.42
0	69	1	0	38	0	1	0	1	0	0	0	0	high	24.49	0	0	1	1	6	0.5	0	1	38	24.49
71.2	66	1	0	16.7	0	1	0	1	0	0	0	0	intermediate	22.42	0	0	1	0	0	0	1	0	16.7	22.42
0	59	1	0	18.7	0	1	1	1	0	0	0	0	intermediate	28.01	0	0	1	1	6	0.5	0	1	18.7	28.01
1088.8	66	1	0	11.1	0	1	0	1	0	0	0	0	intermediate		0	0	1	1	80.9	6.74167	3	2	11.1	28.9197
83.8	66	1	0	16.8	0	1	1	0	0	0	0	0	intermediate	27.59	0	0	1	1	19.4	1.61667	1	1	16.8	27.59
1416	90	1	1		0	0	1	1	0	0	0	0		28.19	1	0	1	1	233.2	19.4333	3	3	20.2808	28.19
40.1	55	1	1	23.1	1	0	1	1	0	0	0	0	high	40.44	0	0	1	1	46.2333	3.85278	1	1	23.1	40.44
35.6	59	1	0	3.2	0	0	0	1	0	0	0	0	low	33.12	0	0	0	1	2	0.166667	1	1	3.2	33.12
747.2	67	1	1	27.2	0	0	1	1	0	0	0	0	high	36.69	1	0	1	1	49.6	4.13333	3	1	27.2	36.69
469.3	67	1	0	27.4	0	0	0	1	0	0	0	0	high	32.45	0	0	1	1	84.2333	7.01944	3	2	27.4	32.45
999.8	64	1	0	15.9	0	0	0	1	0	0	0	0	intermediate	39.17	0	0	1	0	0	0	3	0	15.9	39.17
14.8	60	1	0	10.1	0	0	0	1	0	0	0	0	intermediate	25.29	0	0	1	0	0	0	1	0	10.1	25.29
258.8	66	1	0	13	0	0	1	1	0	0	0	0	intermediate	34.02	0	0	1	1	34.9	2.90833	2	1	13	34.02
871	63	1	0	11.4	0	1	0	0	0	0	0	0	intermediate	23.15	0	0	1	0	0	0	3	0	11.4	23.15
25.7	66	1	0	17.6	0	1	1	0	0	0	0	0	intermediate		0	0	1	0	0	0	1	0	17.6	28.9197
318.6	75	0	0	13.4	0	0	0	0	0	0	0	0	intermediate	20.87	0	0	1	0	0	0	2	0	13.4	20.87
1352.9	61	1	0	17	0	1	1	1	0	0	0	0	intermediate	27.05	0	0	1	1	13.1333	1.09444	3	1	17	27.05
2237.9	66	1	0	23.4	0	1	1	1	0	0	0	0	high	25.03	1	0	1	1	148.567	12.3806	3	3	23.4	25.03
155.5	59	1	1	36.6	0	0	1	1	0	0	0	0	high	26.97	0	0	1	0	0	0	2	0	36.6	26.97
58.1	61	1	0	10.8	0	1	0	0	0	0	0	0	intermediate	20.42	0	0	1	0	0	0	1	0	10.8	20.42
0	65	1	0	14.9	0	1	0	0	0	0	0	0	intermediate	22.14	0	0	1	0	0	0	0	0	14.9	22.14
364.5	70	1	0	22.4	0	1	0	1	0	0	0	0	high	25.59	0	0	1	1	118.067	9.83889	2	2	22.4	25.59
1598.7	68	1	0	17.6	0	1	1	1	0	0	0	0	intermediate	25.69	0	0	1	1	134.933	11.2444	3	3	17.6	25.69
831.8	73	1	0	28.1	0	1	1	1	0	0	0	0	high	19.64	0	0	1	0	0	0	3	0	28.1	19.64
47.9	70	1	1	30	0	0	1	1	0	0	0	0	high	33.27	0	0	0	1	136.567	11.3806	1	3	30	33.27
2525.6	73	1	1	49	0	0	1	1	0	0	0	0	high	26.69	0	0	1	1	112.4	9.36667	3	2	49	26.69
1396.4	70	1	0	24.3	0	1	1	1	0	0	0	0	high		0	0	1	1	18.2	1.51667	3	1	24.3	28.9197
353.7	53	1	0	8.6	0	1	1	0	0	0	0	0	low	29.89	0	0	1	1	1	0.0833333	2	1	8.6	29.89
92	66	1	0	9.4	0	0	0	0	0	0	0	0	low	21.55	0	0	1	0	0	0	1	0	9.4	21.55
312.9	68	1	1	50.8	0	0	1	1	0	0	0	0	high	35.22	0	0	1	0	0	0	2	0	50.8	35.22
89.7	64	1	0	23.5	0	0	1	1	0	0	0	0	high	33.18	0	0	1	1	5.03333	0.419444	1	1	23.5	33.18
390.2	75	1	0	31	0	0	1	1	0	0	0	0	high	35.47	0	0	1	1	49	4.08333	2	1	31	35.47
1306.2	68	1	0	12.9	0	0	0	0	0	0	0	0	intermediate	20.98	1	0	1	0	0	0	3	0	12.9	20.98
17.6	64	1	0	12.7	0	0	0	0	0	0	0	0	intermediate	25.43	0	0	1	0	0	0	1	0	12.7	25.43
421.7	65	1	0	15.3	0	1	0	1	0	0	0	0	intermediate	18.52	0	0	1	1	43.2667	3.60556	3	1	15.3	18.52
178.7	68	1	0	17.3	0	1	0	1	0	0	0	0	intermediate	29.18	0	0	1	1	69.8333	5.81944	2	2	17.3	29.18
38.3	63	1	0	20.2	0	1	1	1	0	0	0	0	high	25.31	0	0	1	0	0	0	1	0	20.2	25.31
520.7	61	0	0	25.5	0	1	1	1	0	0	0	0	high	25.58	0	0	1	1	29	2.41667	3	1	25.5	25.58
82.7	62	1	1	16	0	0	1	1	0	0	0	0	intermediate	33.57	0	0	1	1	68.7667	5.73056	1	2	16	33.57
81.5	58	1	0	7	0	1	0	0	0	0	0	0	low	27.23	0	0	1	0	0	0	1	0	7	27.23
1274.2	64	1	1	26.1	0	1	1	1	0	0	0	0	high	31.26	1	0	1	1	159.1	13.2583	3	3	26.1	31.26
1331.2	69	1	0	21.8	0	0	0	1	0	0	0	0	high	29.25	0	0	1	1	134.8	11.2333	3	3	21.8	29.25
24.1	48	1	0	3.5	0	0	0	1	0	0	0	0	low	26.93	0	0	1	0	0	0	1	0	3.5	26.93
2208	64	1	1	21.8	0	0	1	1	0	0	0	0	high	37.49	0	0	1	1	71.6	5.96667	3	2	21.8	37.49
53.6	65	0	0	16.2	0	1	1	0	0	0	0	0	intermediate	21.57	0	0	1	1	27	2.25	1	1	16.2	21.57
663.2	58	1	0	16.4	0	1	0	0	0	0	0	0	intermediate	33.94	0	0	1	0	0	0	3	0	16.4	33.94
278.9	67	1	0	21.1	0	1	1	1	0	0	0	0	high	18.98	0	0	1	1	13	1.08333	2	1	21.1	18.98
1031.6	74	1	1	56.8	0	0	0	1	0	0	0	0	high	31.26	0	0	1	0	0	0	3	0	56.8	31.26
200.7	66	1	0	13.8	0	0	0	1	0	0	0	0	intermediate	37.57	0	0	1	0	0	0	2	0	13.8	37.57
995.3	64	1	0	13.2	0	1	1	0	0	0	0	0	intermediate	24.57	0	0	1	0	0	0	3	0	13.2	24.57
1711.8	65	1	1	22.9	0	0	1	1	0	0	0	0	high	32.6	0	0	1	1	197.033	16.4194	3	3	22.9	32.6
73.7	65	1	1	27.9	0	1	1	0	0	0	0	0	high	48.83	1	0	1	0	0	0	1	0	27.9	48.83
229.9	66	1	0	18	1	1	0	1	0	0	0	0	intermediate	31.49	0	0	1	1	26.8	2.23333	2	1	18	31.49
147.1	79	1	0	29.3	0	1	0	0	0	0	0	0		20.54	0	0	1	0	0	0	2	0	29.3	20.54
84.4	56	1	0	8	0	1	0	0	0	0	0	0	low	25.69	0	0	1	0	0	0	1	0	8	25.69
41.3	62	1	0	15.9	0	1	1	1	0	0	0	0	intermediate	32.07	0	0	1	1	48.3	4.025	1	1	15.9	32.07
2643.8	66	1	1	31.1	0	0	1	1	0	0	0	0	high	28.08	0	0	1	1	15.4	1.28333	3	1	31.1	28.08
0	57	1	0	5.5	0	1	0	0	0	0	0	0	low	24.27	0	0	0	0	0	0	0	0	5.5	24.27
338.1	64	1	0	10.5	0	0	0	0	0	0	0	0	intermediate	34.32	0	0	1	1	27	2.25	2	1	10.5	34.32
1630.7	58	1	0	6.7	0	0	1	1	0	0	0	0	low	22.48	0	0	1	1	21.1667	1.76389	3	1	6.7	22.48
500.4	68	1	0	21.5	0	1	0	1	0	0	0	0	high	29.07	0	0	1	0	0	0	3	0	21.5	29.07
179.5	61	1	0	9.4	0	0	0	0	0	0	0	0	low	29.09	0	0	1	0	0	0	2	0	9.4	29.09
49.1	65	1	0	18.6	0	1	0	1	0	0	0	0	intermediate	26.05	0	0	1	0	0	0	1	0	18.6	26.05
1505.8	75	1	1	69.2	0	0	1	1	0	0	0	0	high	29.09	1	0	1	1	27.6333	2.30278	3	1	69.2	29.09
3619	57	1	1	11.8	1	0	1	1	0	0	0	0	intermediate	32.85	0	0	1	1	131.233	10.9361	3	3	11.8	32.85
25.6	67	1	0	17.9	0	1	0	0	0	0	0	0	intermediate	29.3	0	0	1	1	0.9	0.075	1	1	17.9	29.3
189.1	67	1	0	14.4	1	1	1	1	0	0	0	0	intermediate	26.61	0	0	1	1	60	5	2	1	14.4	26.61
163	59	1	0	24.5	0	1	0	1	0	0	0	0	high	37.46	0	0	1	1	19.8	1.65	2	1	24.5	37.46
1476	78	1	1	60.9	0	0	1	1	0	0	0	0		31.7	1	0	1	1	13.1667	1.09722	3	1	60.9	31.7
1078.5	58	1	0	15.2	0	1	0	1	0	0	0	0	intermediate	21.03	0	0	1	0	0	0	3	0	15.2	21.03
0	65	1	0	19.2	0	1	1	1	0	0	0	0	intermediate	26.44	0	0	1	1	75	6.25	0	2	19.2	26.44
189.5	62	1	0	10.3	0	0	1	0	0	0	0	0	intermediate	30.19	0	0	1	0	0	0	2	0	10.3	30.19
115.4	61	1	0	6.7	1	0	1	1	0	0	0	0	low	39.04	0	0	0	1	41.2333	3.43611	2	1	6.7	39.04
2828.8	66	1	0	16.3	0	1	0	0	0	0	0	0	intermediate	19.04	0	0	1	0	0	0	3	0	16.3	19.04
122.3	65	1	1	23.2	0	0	1	1	0	0	0	0	high	25.29	0	0	1	1	74.6667	6.22222	2	2	23.2	25.29
1017.7	66	1	0	19.2	0	0	1	1	0	0	0	0	intermediate	27.59	0	0	1	1	90.5667	7.54722	3	2	19.2	27.59
3632.7	62	1	1	22.9	0	1	1	1	0	0	0	0	high	41.29	0	0	0	1	121.7	10.1417	3	3	22.9	41.29
1254.2	74	1	1	34	0	0	1	1	0	0	0	0	high	27.53	1	0	1	1	89.9	7.49167	3	2	34	27.53
215.7	61	1	0	21.8	0	1	1	1	0	0	0	0	high	30.92	0	0	1	1	53.2333	4.43611	2	1	21.8	30.92
92.2	63	1	0	11.8	0	0	0	0	0	0	0	0	intermediate	29.18	0	0	1	0	0	0	1	0	11.8	29.18
0	55	1	0	12.2	0	1	0	1	0	0	0	0	intermediate	40.26	0	0	1	1	56.4	4.7	0	1	12.2	40.26
1754.17	64	1	1	29.1	0	0	1	1	0	0	0	0	high	40.81	0	0	1	1	9	0.75	3	1	29.1	40.81
1120.8	68	1	1	31.9	0	0	1	1	0	0	0	0	high	42.22	0	0	1	1	34.9	2.90833	3	1	31.9	42.22
268.1	72	1	0	26.9	0	1	0	1	0	0	0	0	high	25.7	0	0	1	1	149	12.4167	2	3	26.9	25.7
618	68	1	0	26.7	0	1	0	1	0	0	0	0	high	32.13	0	0	1	0	0	0	3	0	26.7	32.13
2373.2	60	1	0	7.3	0	1	0	1	0	0	0	0	low	22.51	0	0	1	1	49.8667	4.15556	3	1	7.3	22.51
1538.1	69	1	0	10.1	0	1	0	1	0	0	0	0	intermediate	22.08	0	0	1	0	0	0	3	0	10.1	22.08
519.6	61	1	1	9.4	0	0	1	0	0	0	0	0	low	22.22	1	0	1	0	0	0	3	0	9.4	22.22
1009	64	1	0	16.8	0	1	1	0	0	0	0	0	intermediate	26.97	0	0	1	1	76.3667	6.36389	3	2	16.8	26.97
0	65	1	0	18.4	0	1	1	1	0	0	0	0	intermediate	32.92	0	0	1	1	43.3667	3.61389	0	1	18.4	32.92
1102.6	80	1	0		0	0	0	0	0	0	0	0		23.76	0	0	1	0	0	0	3	0	20.2808	23.76
2.5	58	0	0		0	0	0	1	0	0	0	0		28.95	0	0	1	1	5.26667	0.438889	1	1	20.2808	28.95
20.3	60	1	0	8	0	1	0	1	0	0	0	0	low	17.83	0	0	1	0	0	0	1	0	8	17.83
57.9	60	1	1	17	0	0	1	1	0	0	0	0	intermediate	36.34	0	0	1	1	94.5	7.875	1	2	17	36.34
0	55	1	1	10.9	1	1	0	1	0	0	0	0	intermediate	24.94	0	0	0	1	0.933333	0.0777778	0	1	10.9	24.94
575.8	71	1	0	16.1	0	0	1	1	0	0	0	0	intermediate	25.38	1	0	1	1	46.3667	3.86389	3	1	16.1	25.38
907.9	72	1	0	15	0	1	0	1	0	0	0	0	intermediate	22.02	0	0	1	1	27	2.25	3	1	15	22.02
3569.4	57	0	0	5.1	0	0	0	1	0	0	0	0	low	20.39	0	0	1	0	0	0	3	0	5.1	20.39
1.2	60	1	0	11.5	0	1	1	0	0	0	0	0	intermediate	24.85	0	0	0	0	0	0	1	0	11.5	24.85
410.4	69	1	0	22	0	1	1	1	0	0	0	0	high	21.28	0	0	1	0	0	0	3	0	22	21.28
0	65	1	0	11.2	0	0	0	1	0	0	0	0	intermediate	27.87	0	0	1	1	29.5667	2.46389	0	1	11.2	27.87
35.8	67	1	0	23.7	0	1	0	1	0	0	0	0	high	30.47	0	0	1	0	0	0	1	0	23.7	30.47
99.2	63	1	1	30.4	0	0	1	1	0	0	0	0	high	34.09	0	0	1	1	46.2	3.85	1	1	30.4	34.09
9.1	64	1	0	9.4	0	1	0	1	0	0	0	0	low	24.35	0	0	1	1	25.2333	2.10278	1	1	9.4	24.35
389.5	62	1	0	14.5	0	1	0	1	0	0	0	0	intermediate	25.16	0	0	1	1	87.7667	7.31389	2	2	14.5	25.16
2	70	1	0	16.5	0	1	0	1	0	0	0	0	intermediate	24.9	0	0	1	1	23.8667	1.98889	1	1	16.5	24.9
67	58	1	1	13.1	0	1	0	1	0	0	0	0	intermediate	30.06	0	0	0	1	29.0667	2.42222	1	1	13.1	30.06
0	62	1	0	11.4	0	0	1	1	0	0	0	0	intermediate	25.8	1	0	1	0	0	0	0	0	11.4	25.8
1372.7	67	1	0	27.2	0	1	1	0	0	0	0	0	high	29.3	0	0	1	0	0	0	3	0	27.2	29.3
381	68	1	0	14.7	0	0	1	1	0	0	0	0	intermediate	30.53	1	0	1	1	59.4	4.95	2	1	14.7	30.53
39.9	83	1	1		0	0	1	1	0	0	0	0		41.29	1	0	1	1	45	3.75	1	1	20.2808	41.29
383.6	72	1	0	27.1	0	1	1	0	0	0	0	0	high	26.48	0	0	1	0	0	0	2	0	27.1	26.48
707.9	68	1	0	25.1	0	1	0	1	0	0	0	0	high	3.53188	0	0	1	1	62.9667	5.24722	3	2	25.1	3.53188
30.7	68	1	0	12	0	0	0	1	0	0	0	0	intermediate	29.34	0	0	1	1	52.6	4.38333	1	1	12	29.34
0	61	1	0	12.4	0	1	0	0	0	0	0	0	intermediate	33.16	0	0	1	0	0	0	0	0	12.4	33.16
0	69	1	0	26.7	0	1	0	0	0	0	0	0	high	26.71	0	0	1	0	0	0	0	0	26.7	26.71
458.7	61	1	0	11.4	0	1	0	0	0	0	0	0	intermediate	29.14	0	0	1	0	0	0	3	0	11.4	29.14
10.2	71	1	0	22.7	0	1	0	1	0	0	0	0	high	18.59	1	0	1	1	15	1.25	1	1	22.7	18.59
239.5	70	1	1	48.9	0	1	0	1	0	0	0	0	high	24.74	0	0	1	1	15	1.25	2	1	48.9	24.74
124.3	63	1	0	11.8	0	1	0	1	0	0	0	0	intermediate	33.58	1	0	1	1	138	11.5	2	3	11.8	33.58
148.4	69	1	0	16.6	0	0	0	1	0	0	0	0	intermediate	26.69	1	0	1	1	15	1.25	2	1	16.6	26.69
1919.1	73	1	0	21.2	0	0	0	0	0	0	0	0	high	23.58	0	0	1	0	0	0	3	0	21.2	23.58
1273.4	73	1	0	46	0	1	1	1	0	0	0	0	high	28.88	0	0	1	1	6	0.5	3	1	46	28.88
62.8	65	0	1	52.9	0	0	1	1	0	0	0	0	high	31.08	0	0	1	1	3.9	0.325	1	1	52.9	31.08
982.4	55	1	0	8.2	0	1	0	0	0	0	0	0	low	21.8	0	0	1	0	0	0	3	0	8.2	21.8
1840.3	65	1	0	17.1	0	1	1	1	0	0	0	0	intermediate	29.28	0	0	1	1	98.8333	8.23611	3	2	17.1	29.28
83.6	63	1	0	9.4	0	1	0	1	0	0	0	0	low	23.94	0	0	0	1	27	2.25	1	1	9.4	23.94
25.4	66	1	0	17.5	0	0	0	0	0	0	0	0	intermediate	26.73	0	0	1	0	0	0	1	0	17.5	26.73
0	52	1	0	3.5	0	0	1	0	0	0	0	0	low	33.15	0	0	1	0	0	0	0	0	3.5	33.15
516.1	72	0	0	20.2	0	0	1	1	0	0	0	0	high	33.07	1	0	0	1	93.1667	7.76389	3	2	20.2	33.07
0	57	1	0	5.8	0	0	1	0	0	0	0	0	low	29.47	0	0	1	0	0	0	0	0	5.8	29.47
1675.7	67	1	1	43.2	1	1	1	1	0	0	0	0	high	28.25	0	0	1	1	24	2	3	1	43.2	28.25
93.6	65	1	1	31.6	0	1	0	1	0	0	0	0	high	22.49	0	0	1	1	17.5667	1.46389	1	1	31.6	22.49
0	65	0	0	17	0	1	0	1	0	0	0	0	intermediate	28.2	0	0	1	1	42.0333	3.50278	0	1	17	28.2
17	60	1	1	21.5	0	1	0	1	0	0	0	0	high	30.19	0	0	1	1	62.2	5.18333	1	2	21.5	30.19
491.3	77	1	0		0	0	1	1	0	0	0	0		26.82	0	0	1	1	41.5667	3.46389	3	1	20.2808	26.82
113.6	62	1	0	7	0	0	0	0	0	0	0	0	low	25.6	1	0	1	1	2.03333	0.169444	2	1	7	25.6
736	67	1	0	16.1	0	0	1	0	0	0	0	0	intermediate	30.78	0	0	1	0	0	0	3	0	16.1	30.78
33.2	74	1	0	40.2	0	1	1	0	0	0	0	0	high	27	0	0	1	1	12.3	1.025	1	1	40.2	27
102.9	65	1	1	28.4	0	1	0	0	0	0	0	0	high	37.71	0	0	1	0	0	0	2	0	28.4	37.71
2531.3	70	1	0	17.4	0	0	1	1	0	0	0	0	intermediate	26.11	0	0	1	0	0	0	3	0	17.4	26.11
43.5	72	1	1	29.1	0	0	1	1	0	0	0	0	high	49.61	0	0	0	1	38.1	3.175	1	1	29.1	49.61
365.4	67	1	0	23	0	1	1	1	0	0	0	0	high	27.86	0	0	1	1	143	11.9167	2	3	23	27.86
1519.8	60	1	1	39.3	0	1	0	1	0	0	0	0	high	27.7	0	0	1	1	37.1667	3.09722	3	1	39.3	27.7
20.5	66	1	0	25.2	0	1	1	1	0	0	0	0	high	27.68	0	0	1	1	42.0667	3.50556	1	1	25.2	27.68
203.6	64	1	0	18.8	0	1	0	0	0	0	0	0	intermediate	29.49	0	0	1	1	32	2.66667	2	1	18.8	29.49
366.6	58	1	0	14.8	1	1	1	1	0	0	0	0	intermediate	37.05	0	0	1	0	0	0	2	0	14.8	37.05
1421.3	66	1	0	29.7	0	0	1	1	0	0	0	0	high	37.74	1	0	1	1	40.0333	3.33611	3	1	29.7	37.74
3393.7	56	1	1	31	0	1	1	0	0	0	0	0	high	30.97	1	0	1	1	29.6	2.46667	3	1	31	30.97
398.6	67	1	0	15.7	0	0	1	0	0	0	0	0	intermediate	20.87	0	0	1	0	0	0	2	0	15.7	20.87
3029.5	63	0	0	16.4	0	1	1	1	0	0	0	0	intermediate	22.2	0	0	1	1	18	1.5	3	1	16.4	22.2
1556.1	69	1	0	45	0	1	1	1	0	0	0	0	high	23.94	0	0	1	1	21	1.75	3	1	45	23.94
0	48	1	0	2.2	0	1	0	0	0	0	0	0	low	26.68	0	0	0	0	0	0	0	0	2.2	26.68
0	64	0	0	5.8	0	0	1	1	0	0	0	0	low	44.8	0	0	0	1	72	6	0	2	5.8	44.8
65.1	55	1	1		0	1	1	0	0	0	0	0		24.34	0	0	1	0	0	0	1	0	20.2808	24.34
369.3	64	1	0	15.7	0	1	0	0	0	0	0	0	intermediate	29.43	0	0	1	0	0	0	2	0	15.7	29.43
92.1	67	1	0	13.8	0	0	0	1	0	0	0	0	intermediate	29.19	1	0	1	1	54	4.5	1	1	13.8	29.19
1495.3	79	1	0		0	0	1	1	0	0	0	0		32.78	0	0	1	0	0	0	3	0	20.2808	32.78
452.4	77	1	1		0	1	1	1	0	0	0	0		35.47	0	0	1	1	128.5	10.7083	3	3	20.2808	35.47
1855.2	66	1	1	36	0	1	1	1	0	0	0	0		31.46	1	0	1	1	72	6	3	2	36	31.46
516.2	66	1	1	37	0	1	1	1	0	0	0	0	high	32.91	0	0	1	1	24	2	3	1	37	32.91
8.7	49	1	0	2.8	0	0	1	0	0	0	0	0	low	29.35	0	0	1	0	0	0	1	0	2.8	29.35
0	65	1	1	23	0	0	1	1	0	0	0	0	high	44.01	1	0	1	1	91.7667	7.64722	0	2	23	44.01
208.4	65	1	0	11.3	0	1	0	0	0	0	0	0	intermediate	70.75	0	0	1	0	0	0	2	0	11.3	70.75
0	66	1	0	16.1	0	1	0	1	0	0	0	0	intermediate	28.12	0	0	1	1	12	1	0	1	16.1	28.12
60.3	58	1	0	11.1	1	1	0	1	0	0	0	0	intermediate	26.82	0	0	1	0	0	0	1	0	11.1	26.82
0	49	1	0	8.5	0	1	0	0	0	0	0	0	low	39.64	0	0	1	0	0	0	0	0	8.5	39.64
1831.3	61	1	0	7.1	0	1	1	1	0	0	0	0	low	29.75	0	0	0	1	76	6.33333	3	2	7.1	29.75
1106	82	1	0		0	0	1	1	0	0	0	0		27.44	0	0	1	1	35.1333	2.92778	3	1	20.2808	27.44
68.3	56	1	0	5.8	0	0	0	0	0	0	0	0	low	23.58	0	0	1	0	0	0	1	0	5.8	23.58
562	72	1	1	74.9	0	1	1	1	0	0	0	0	high	26.27	1	0	1	1	12	1	3	1	74.9	26.27
115.9	61	1	0	11.1	0	1	0	1	0	0	0	0	intermediate	29.11	0	0	1	1	47.2	3.93333	2	1	11.1	29.11
351.2	65	1	0	11.9	0	0	1	1	0	0	0	0	intermediate	22.19	0	0	1	1	125.233	10.4361	2	3	11.9	22.19
28.4	69	1	0	14.8	0	0	0	1	0	0	0	0	intermediate	28.9	0	0	1	0	0	0	1	0	14.8	28.9
761.6	69	1	0	15.2	0	0	0	1	0	0	0	0	intermediate	31.53	0	0	1	1	30	2.5	3	1	15.2	31.53
1102.3	67	1	1	29.3	0	1	1	1	0	0	0	0	high	23.54	0	0	1	1	134.933	11.2444	3	3	29.3	23.54
241.5	75	1	0	29.5	0	0	0	1	0	0	0	0	high	27.64	1	0	1	0	0	0	2	0	29.5	27.64
623.1	64	1	0	7.3	1	0	0	1	0	0	0	0	low	33.43	0	0	1	1	33	2.75	3	1	7.3	33.43
451	66	1	0	17.3	0	1	0	0	0	0	0	0	intermediate	28.11	0	0	1	0	0	0	3	0	17.3	28.11
1.6	44	1	0	2.1	0	0	0	1	0	0	0	0	low	28.61	0	0	1	0	0	0	1	0	2.1	28.61
35.9	71	1	1	29.6	0	0	1	1	0	0	0	0	high	21.63	1	0	1	1	44.4	3.7	1	1	29.6	21.63
582.4	66	1	1	19.7	0	0	1	1	0	0	0	0	intermediate	38.16	0	0	1	1	86.0333	7.16944	3	2	19.7	38.16
1706.5	74	1	0	30	0	1	1	1	0	0	0	0	high	24.95	0	0	1	1	66	5.5	3	2	30	24.95
23.1	71	1	0	28.2	0	1	0	0	0	0	0	0	high	34.77	0	0	1	0	0	0	1	0	28.2	34.77
0	54	1	1	8.8	0	1	0	0	0	0	0	0	low	20.12	0	0	1	0	0	0	0	0	8.8	20.12
52	64	1	0	13.4	0	1	0	0	0	0	0	0	intermediate	22.12	0	0	1	0	0	0	1	0	13.4	22.12
2368.1	91	1	0		0	0	0	0	0	0	0	0			0	0	1	0	0	0	3	0	20.2808	28.9197
1189.9	65	1	0	25	0	1	1	1	0	0	0	0	high	27.78	1	0	1	1	9	0.75	3	1	25	27.78
962.3	67	1	0	10.6	0	0	1	1	0	0	0	0	intermediate	24.33	0	0	1	1	16	1.33333	3	1	10.6	24.33
0	58	1	0	4.2	0	0	1	0	0	0	0	0	low	35.78	0	0	0	0	0	0	0	0	4.2	35.78
0	55	1	1	17.9	0	1	0	1	0	0	0	0	intermediate	34.8	0	0	1	1	3	0.25	0	1	17.9	34.8
0	62	1	1	27.1	0	0	1	1	0	0	0	0	high	39.76	0	0	1	1	27	2.25	0	1	27.1	39.76
1093.8	65	1	1	42	0	1	1	0	0	0	0	0	high	25.86	0	0	1	0	0	0	3	0	42	25.86
175.3	60	1	1	25.7	1	1	1	0	0	0	0	0	high	25.9	0	0	1	0	0	0	2	0	25.7	25.9
119.5	52	1	0	2.2	0	0	0	1	0	0	0	0	low	28.49	1	0	1	0	0	0	2	0	2.2	28.49
1675.4	71	1	0	27.3	0	0	1	1	0	0	0	0	high	19.84	1	0	1	0	0	0	3	0	27.3	19.84
3.9	55	1	0	7.6	0	1	1	0	0	0	0	0	low	25.49	0	0	0	0	0	0	1	0	7.6	25.49
0	63	1	0	16.2	0	1	1	1	0	0	0	0	intermediate	25.9	0	0	1	1	4	0.333333	0	1	16.2	25.9
31.1	71	1	0	15.8	0	0	0	0	0	0	0	0	intermediate	18.03	0	0	1	0	0	0	1	0	15.8	18.03
89.6	68	1	1	35.2	0	0	1	1	0	0	0	0	high	42	1	0	1	1	53	4.41667	1	1	35.2	42
141.1	57	1	0	17.1	0	1	1	0	0	0	0	0	intermediate	20.96	0	0	1	0	0	0	2	0	17.1	20.96
459.5	61	1	0	19.7	0	1	0	1	0	0	0	0	intermediate	24.53	0	0	1	1	62.1	5.175	3	2	19.7	24.53
35.9	67	1	0	17.5	0	0	0	1	0	0	0	0	intermediate	23.57	0	0	1	1	2	0.166667	1	1	17.5	23.57
555.1	59	1	0	10.8	0	0	1	0	0	0	0	0	intermediate	30.76	0	0	1	0	0	0	3	0	10.8	30.76
0	56	1	0	5.9	0	0	0	0	0	0	0	0	low	32.54	0	0	1	0	0	0	0	0	5.9	32.54
3.3	67	1	0	13.2	0	1	0	1	0	0	0	0	intermediate	28.95	0	0	1	0	0	0	1	0	13.2	28.95
2173.7	72	1	0	13.7	0	0	1	1	0	0	0	0	intermediate	15.54	0	0	1	1	58.1667	4.84722	3	1	13.7	15.54
68	69	1	1	46.1	0	0	1	1	0	0	0	0	high	42.55	0	0	1	1	22	1.83333	1	1	46.1	42.55
0	58	1	1	44.6	1	1	1	1	0	0	0	0	high	38.97	0	0	1	1	52	4.33333	0	1	44.6	38.97
1041.9	70	1	0	24.5	0	1	1	0	0	0	0	0	high	20.76	0	0	1	0	0	0	3	0	24.5	20.76
1265.4	70	1	1	58.4	0	1	1	1	0	0	0	0	high	26.03	0	0	1	1	114.133	9.51111	3	2	58.4	26.03
2172.3	68	1	0	28	0	1	1	1	0	0	0	0	high	25.67	0	0	1	1	2	0.166667	3	1	28	25.67
94.3	56	1	0	15.2	0	1	0	1	0	0	0	0	intermediate	25.72	0	0	1	1	28	2.33333	1	1	15.2	25.72
12.3	63	1	0	11.8	0	0	0	1	0	0	0	0	intermediate	22.19	0	0	1	1	75	6.25	1	2	11.8	22.19
2502.2	60	1	0	7.6	0	0	1	1	0	0	0	0	low	34.12	0	0	1	1	117	9.75	3	2	7.6	34.12
2333.5	59	0	0	7	0	0	0	1	0	0	0	0	low	29.93	0	0	1	1	138	11.5	3	3	7	29.93
1287.5	64	1	1	33.6	0	1	1	1	0	0	0	0	high	32.64	0	0	1	1	66	5.5	3	2	33.6	32.64
712.7	83	1	0		0	0	1	1	0	0	0	0		31.23	0	0	1	1	54	4.5	3	1	20.2808	31.23
0	56	0	0	11.3	0	1	0	0	0	0	0	0	intermediate	25.91	0	0	1	0	0	0	0	0	11.3	25.91
67.1	58	1	0	14.1	0	1	0	0	0	0	0	0	intermediate	31.68	0	0	1	0	0	0	1	0	14.1	31.68
1798.1	78	1	0	52.3	0	0	0	0	0	0	0	0		24.91	0	0	1	0	0	0	3	0	52.3	24.91
598.4	66	1	0	19.7	0	1	0	0	0	0	0	0	intermediate	28.65	0	0	1	0	0	0	3	0	19.7	28.65
596.5	70	1	1	28	0	0	1	1	0	0	0	0	high	30.05	0	0	1	1	51	4.25	3	1	28	30.05
1452.5	62	1	0	17.3	0	1	1	1	0	0	0	0	intermediate	25.44	0	0	1	1	69.6667	5.80556	3	2	17.3	25.44
0	59	1	0	11.9	0	0	1	0	0	0	0	0	intermediate	27.43	0	0	1	0	0	0	0	0	11.9	27.43
0	64	1	0	11.4	0	0	1	1	0	0	0	0	intermediate	30.47	0	0	1	1	156	13	0	3	11.4	30.47
135.7	68	1	0		0	1	0	0	0	0	0	0			0	0	1	0	0	0	2	0	20.2808	28.9197
1100.1	66	1	1	41.8	0	1	0	1	0	0	0	0	high	35.47	0	0	0	1	134.367	11.1972	3	3	41.8	35.47
266.5	64	1	0	17.7	0	0	1	1	0	0	0	0		27.5	0	0	1	1	36	3	2	1	17.7	27.5
101.1	61	1	0	17.8	0	1	1	0	0	0	0	0		30.4	0	0	1	1	12	1	2	1	17.8	30.4
10.9	66	0	1	39.2	0	1	0	0	0	0	0	0		23.9	0	0	1	1	6	0.5	1	1	39.2	23.9
422.1	59	1	0	11.4	0	1	1	1	0	0	0	0		26	0	0	1	0	0	0	3	0	11.4	26
0	61		0		1	0	0	1	0	0	0	0		29	0	0	1	1	6	0.5	0	1	20.2808	29
545.8	72	1	1	15.1	0	1	1	1	0	0	0	0		36.9	1	0	1	1	25.4667	2.12222	3	1	15.1	36.9
3	62	1	0	18.2	0	1	0	0	0	0	0	0		26.3	0	0	1	0	0	0	1	0	18.2	26.3
92.3	73	1	0	26.8	0	0	1	0	0	0	0	0		27.5	0	0	1	0	0	0	1	0	26.8	27.5
820.6	61	1	0	14.2	0	1	1	1	0	0	0	0		35.29	0	0	1	1	9	0.75	3	1	14.2	35.29
62.3	66	1	0	13.9	0	0	0	0	0	0	0	0		30.8	0	0	1	0	0	0	1	0	13.9	30.8
349.6	55	1	1	35.1	0	1	0	1	0	0	0	0		31.9	0	0	1	1	31	2.58333	2	1	35.1	31.9
264.2	63	1	0	15.1	0	1	0	0	0	0	0	0		19.6	0	0	1	0	0	0	2	0	15.1	19.6
223.3	61	1	0	8	0	0	1	1	0	0	0	0		29.7	0	0	1	1	51	4.25	2	1	8	29.7
176.6	57	1	0	6.6	0	0	1	1	0	0	0	0		30.9	0	0	1	1	7	0.583333	2	1	6.6	30.9
2218.2	63	1	0		0	1	1	1	0	0	0	0		28.72	0	0	1	1	52	4.33333	3	1	20.2808	28.72
163.4	66	1	1	31.7	0	0	1	1	0	0	0	0		33.9	1	0	1	0	0	0	2	0	31.7	33.9
0	55	1	0	6.3	0	1	0	0	0	0	0	0		19.7	0	0	1	0	0	0	0	0	6.3	19.7
806.7	73	1	0	37.4	0	1	0	1	0	0	0	0		24.99	0	0	1	1	4	0.333333	3	1	37.4	24.99
258.4	61	1	0	12.4	0	1	1	1	0	0	0	0		27.5	0	0	1	0	0	0	2	0	12.4	27.5
0	64	1	0		0	0	1	0	0	0	0	0		30.4	0	0	1	0	0	0	0	0	20.2808	30.4
340.9	63	1	1	39	0	1	1	1	0	0	0	0		33.18	1	0	1	1	20	1.66667	2	1	39	33.18
152.6	69	1	1	50.2	0	0	1	1	0	0	0	0		38.1	1	0	1	1	96	8	2	2	50.2	38.1
0	45	1	0	4.2	0	0	0	1	0	0	0	0		26.9	0	0	1	0	0	0	0	0	4.2	26.9
711.5	63	1	1		0	0	1	1	0	0	0	0		29.3	0	0	1	1	88.4667	7.37222	3	2	20.2808	29.3
0	58	0	0	25.1	0	1	1	0	0	0	0	0		28	0	0	1	0	0	0	0	0	25.1	28
177.1	56	1	0	69	0	1	0	1	0	0	0	0		30.6	0	0	1	1	7.06667	0.588889	2	1	69	30.6
3941.7	63	1	0	12.5	0	0	1	1	0	0	0	0		24.6	0	0	1	1	127.133	10.5944	3	3	12.5	24.6
31.9	63	1	0	22	0	1	0	0	0	0	0	0		28.4	0	0	1	0	0	0	1	0	22	28.4
2572.1	68	1	1	38.6	0	1	1	1	0	0	0	0		29.2	0	0	1	0	0	0	3	0	38.6	29.2
7.8	62	1	0	10.8	0	0	1	1	0	0	0	0		44.2	0	0	1	1	26	2.16667	1	1	10.8	44.2
183	71	1	0	17.1	0	0	0	1	0	0	0	0		24.6	0	0	1	1	42	3.5	2	1	17.1	24.6
0	57	1	0	10.9	0	1	0	1	0	0	0	0		31.5	0	0	1	0	0	0	0	0	10.9	31.5
1265.1	67	1	0	19.3	0	1	1	1	0	0	0	0		27.3	1	0	1	1	57	4.75	3	1	19.3	27.3
1131.8	66	1	0	10.3	0	0	0	0	0	0	0	0		18.7	0	0	1	0	0	0	3	0	10.3	18.7
88	65	1	0	14.8	0	0	0	1	0	0	0	0		29.8	0	0	1	1	163	13.5833	1	3	14.8	29.8
149.8	69	1	0	20.3	0	0	0	0	0	0	0	0		27.46	0	0	1	0	0	0	2	0	20.3	27.46
12.8	65	1	0	11.1	0	1	0	0	0	0	0	0		21.9	0	0	1	0	0	0	1	0	11.1	21.9
192.3	68	1	0	16.7	0	1	1	0	0	0	0	0		20.5	0	0	1	0	0	0	2	0	16.7	20.5
453.8	69	1	1	34.5	0	0	1	1	0	0	0	0		27.9	0	0	1	1	46.3	3.85833	3	1	34.5	27.9
11.4	65	1	0	15.5	0	1	1	1	0	0	0	0		29.13	0	0	1	0	0	0	1	0	15.5	29.13
0	25	1	0		0	1	0	0	0	0	0	0		22.37	0	0	1	0	0	0	0	0	20.2808	22.37
20.4	69	1	1	40.1	0	1	1	1	0	0	0	0		30.3	1	0	1	0	0	0	1	0	40.1	30.3
1694	76	1	0		1	0	1	1	0	0	0	0		32.91	0	0	1	1	25.1333	2.09444	3	1	20.2808	32.91
2164.9	64	1	1	44.8	0	1	1	1	0	0	0	0		30.68	0	0	1	0	0	0	3	0	44.8	30.68
17.7	61	1	0	22.2	0	0	1	1	0	0	0	0		21.97	1	0	1	0	0	0	1	0	22.2	21.97
481.2	63	1	0	15.2	0	0	0	1	0	0	0	0		26.7	0	0	1	1	63	5.25	3	2	15.2	26.7
536.9	71	1	0	14.1	0	0	1	1	0	0	0	0		36.4	0	0	1	1	76	6.33333	3	2	14.1	36.4
2254.4	61	1	0	11.6	0	1	1	1	0	0	0	0		24.9	1	0	1	1	167.067	13.9222	3	3	11.6	24.9
10174.7	66	1	0	15.3	0	1	0	1	0	0	0	0		25	0	0	1	1	9	0.75	3	1	15.3	25
991.2	66	1	0	18.8	0	1	1	1	0	0	0	0		30.5	0	0	1	1	84.7	7.05833	3	2	18.8	30.5
46.9	68	1	0	15	0	1	1	1	0	0	0	0		29.8	0	0	1	1	58	4.83333	1	1	15	29.8
0	55	0	0	18.3	0	1	1	1	0	0	0	0		31.5	0	0	1	1	9.16667	0.763889	0	1	18.3	31.5
0	58	1	0	15	0	1	0	0	0	0	0	0		32.81	0	0	1	0	0	0	0	0	15	32.81
14.6	59	1	0	15.6	0	1	1	1	0	0	0	0		54.2	0	0	1	0	0	0	1	0	15.6	54.2
858.2	65	1	0	7.7	0	0	0	1	0	0	0	0		31.1	0	0	1	1	57	4.75	3	1	7.7	31.1
0	57		0	6.4	0	1	1	0	0	0	0	0		16	0	0	0	0	0	0	0	0	6.4	16
2826.9	59	1	0	19	0	1	1	0	0	0	0	0		25.5	0	0	1	0	0	0	3	0	19	25.5
1114	65	1	1	35.2	0	1	1	1	0	0	0	0		29	0	0	1	1	19	1.58333	3	1	35.2	29
1168.1	68	1	0	36.8	0	0	1	1	0	0	0	0		29	0	0	1	1	60	5	3	1	36.8	29
7414.5	68	1	0	15.7	0	1	0	0	0	0	0	0		20.4	0	0	1	0	0	0	3	0	15.7	20.4
621.9	65	1	0	28.9	0	1	0	1	0	0	0	0		30.1	0	0	1	1	45	3.75	3	1	28.9	30.1
261.1	62	1	0	14.5	0	1	1	0	0	0	0	0		20.8	0	0	1	0	0	0	2	0	14.5	20.8
1279.5	66	1	0	13.8	1	0	1	1	0	0	0	0		29.2	0	0	1	1	33	2.75	3	1	13.8	29.2
712.4	70	1	1	24.7	0	0	1	1	0	0	0	0		39.7	0	0	1	1	102	8.5	3	2	24.7	39.7
528.3	69	1	1		0	1	1	1	0	0	0	0		30	0	0	1	1	111.8	9.31667	3	2	20.2808	30
1144.4	66	1	0		0	0	1	1	0	0	0	0		27.7	0	0	1	1	15	1.25	3	1	20.2808	27.7
120.4	56	1	0	20.9	0	1	1	1	0	0	0	0		27.5	0	0	1	1	15	1.25	2	1	20.9	27.5
120.5	65	1	0	31.7	1	1	0	1	0	0	0	0		27.95	0	0	1	0	0	0	2	0	31.7	27.95
18.1	66	1	1	22.2	1	0	1	1	0	0	0	0		33.52	1	0	1	1	51	4.25	1	1	22.2	33.52
1606.9	60	0	1	28.6	1	1	0	1	0	0	0	0		24.04	0	0	1	0	0	0	3	0	28.6	24.04
2437.5	56	1	1		0	1	1	1	0	0	0	0		27.5	1	0	1	1	15	1.25	3	1	20.2808	27.5
385.2	70	1	0	14.2	0	0	0	0	0	0	0	0		23.68	0	0	1	0	0	0	2	0	14.2	23.68
488.9	66	1	0	28.7	0	1	0	0	0	0	0	0		26.76	0	0	1	0	0	0	3	0	28.7	26.76
8598.7	69	1	1	36.9	0	0	1	1	0	0	0	0		23.33	0	0	1	0	0	0	3	0	36.9	23.33
278.3	56	1	0	8.2	0	1	0	0	0	0	0	0		19.98	0	0	1	0	0	0	2	0	8.2	19.98
54.1	57	1	0		1	1	0	1	0	0	0	0		33.31	0	0	1	1	77.0667	6.42222	1	2	20.2808	33.31
225.2	67	1	0		0	0	0	0	0	0	0	0		26.49	1	0	1	0	0	0	2	0	20.2808	26.49
1701.1	63	1	0	16.4	0	1	0	0	0	0	0	0		26.69	0	0	1	0	0	0	3	0	16.4	26.69
100.9	67	1	0	19.7	0	0	0	1	0	0	0	0		25.63	0	0	1	1	69	5.75	2	2	19.7	25.63
632.5	55	1	0		0	1	0	1	0	0	0	0		26.01	0	0	1	1	141.7	11.8083	3	3	20.2808	26.01
821.6	66	1	0	13.1	0	0	1	1	0	0	0	0		33.3	0	0	1	0	0	0	3	0	13.1	33.3
2509.7	66	1	0	23.2	0	1	1	0	0	0	0	0		35.95	0	0	1	0	0	0	3	0	23.2	35.95
0	61	1	0	18	1	1	1	1	0	0	0	0		31.63	0	0	1	1	12	1	0	1	18	31.63
1910.1	58	1	0		0	1	1	0	0	0	0	0		19.84	0	0	1	0	0	0	3	0	20.2808	19.84
3443.4	66	1	1	23.7	0	0	1	1	0	0	0	0		38.56	0	0	1	1	42.2667	3.52222	3	1	23.7	38.56
472.7	79	1	1		1	0	1	1	0	0	0	0		30.93	1	0	1	1	114.3	9.525	3	2	20.2808	30.93
414.5	69	1	1	34.3	0	1	0	0	0	0	0	0		25.56	0	0	1	1	66.0333	5.50278	3	2	34.3	25.56
675.8	68	1	0	32.6	1	0	1	1	0	0	0	0		31.39	0	0	1	1	127	10.5833	3	3	32.6	31.39
2792	62	1	0	9.3	0	1	1	1	0	0	0	0		27.58	0	0	1	1	84	7	3	2	9.3	27.58
0	24	1	0		0	1	0	0	0	0	0	0		29.31	0	0	0	0	0	0	0	0	20.2808	29.31
752.7	87	1	0		1	0	0	0	0	0	0	0		29.24	1	0	1	1	59.1667	4.93056	3	1	20.2808	29.24
71.8	69	0	1	22.7	0	0	0	0	0	0	0	0		27.86	0	0	1	0	0	0	1	0	22.7	27.86
560.8	69	1	1		0	0	0	1	0	0	0	0		24.68	0	0	1	1	26	2.16667	3	1	20.2808	24.68
0	56	1	0	12.6	1	1	1	1	0	0	0	0		26.14	0	0	1	0	0	0	0	0	12.6	26.14
0	63	1	0	29.9	0	1	0	0	0	0	0	0		33.35	0	0	1	1	12	1	0	1	29.9	33.35
888	56	1	0	9.4	1	1	0	0	0	0	0	0		23.62	0	0	1	0	0	0	3	0	9.4	23.62
1157.8	87	1	1		0	0	1	1	0	0	0	0		24.12	1	0	1	1	93.1667	7.76389	3	2	20.2808	24.12
673	59	1	0	25.2	1	1	1	0	0	0	0	0		23.29	0	0	1	0	0	0	3	0	25.2	23.29
0	56	1	0		0	1	0	0	0	0	0	0		27.35	0	0	1	0	0	0	0	0	20.2808	27.35
0	66	1	0	25.1	0	0	1	0	0	0	0	0		26.51	0	0	1	0	0	0	0	0	25.1	26.51
1665.4	68	1	0		0	1	1	0	0	0	0	0		28.21	0	0	1	0	0	0	3	0	20.2808	28.21
0	55	1	0	7.3	0	1	0	1	0	0	0	0		24.01	0	0	1	0	0	0	0	0	7.3	24.01
122.4	68	1	0	22.4	1	1	1	1	0	0	0	0		36.17	0	0	1	1	71.4333	5.95278	2	2	22.4	36.17
1134.1	71	1	0	27.9	0	1	1	1	0	0	0	0		30.04	0	0	1	1	132.667	11.0556	3	3	27.9	30.04
10.5	66	1	0	15.7	0	1	0	1	0	0	0	0		27.59	0	0	1	1	177	14.75	1	3	15.7	27.59
0	55	1	0	4.5	0	0	0	0	0	0	0	0		31.08	0	0	1	0	0	0	0	0	4.5	31.08
15	55	1	0	8	1	1	0	0	0	0	0	0		27.5	0	0	0	0	0	0	1	0	8	27.5
3069.1	64	1	0		1	0	1	1	0	0	0	0		39.22	0	0	1	0	0	0	3	0	20.2808	39.22
0	50	1	0	6.4	0	1	0	1	0	0	0	0		25.99	0	0	1	0	0	0	0	0	6.4	25.99
1788.4	64	1	1	35.8	1	0	1	0	0	0	0	0		26.36	1	0	1	0	0	0	3	0	35.8	26.36
156	72	0	0	11.4	0	0	1	1	0	0	0	0		24.74	0	0	1	1	69	5.75	2	2	11.4	24.74
3087.8	66	1	0	14.7	1	1	0	1	0	0	0	0		23.19	0	0	1	1	56.4667	4.70556	3	1	14.7	23.19
13.8	54	0	1	22.3	0	1	1	1	0	0	0	0		48.28	0	0	0	1	83.2667	6.93889	1	2	22.3	48.28
319.4	67	1	0		0	1	0	0	0	0	0	0		30	0	0	1	0	0	0	2	0	20.2808	30
1078.8	69	1	0	11.1	0	0	1	1	0	0	0	0		26.2	0	0	1	0	0	0	3	0	11.1	26.2
0	61	1	0	12.7	0	0	1	0	0	0	0	0		40.15	0	0	1	0	0	0	0	0	12.7	40.15
43.7	66	1	1	22.7	1	0	0	1	0	0	0	0		31.23	0	0	1	1	90	7.5	1	2	22.7	31.23
3614.7	71	1	0	21.7	0	1	1	1	0	0	0	0		34.87	0	0	1	1	87.8667	7.32222	3	2	21.7	34.87
1697.9	65	1	0	16.9	0	0	0	1	0	0	0	0		29.22	0	0	1	1	1	0.0833333	3	1	16.9	29.22
0	33	1	0		0	1	0	0	0	0	0	0		36.34	0	0	1	0	0	0	0	0	20.2808	36.34
64.1	54	0	0	11.7	0	1	0	0	0	0	0	0		34.28	0	0	1	0	0	0	1	0	11.7	34.28
2824.3	71	1	0		1	0	1	1	0	0	0	0		32.17	0	0	1	1	123	10.25	3	3	20.2808	32.17
77.9	58	1	0	19.4	0	1	1	0	0	0	0	0		24.27	0	0	1	0	0	0	1	0	19.4	24.27
649.1	65	1	0	16.8	0	1	0	1	0	0	0	0		25.33	0	0	1	0	0	0	3	0	16.8	25.33
2136.8	65	1	0	25.8	0	1	1	1	0	0	0	0		28.85	0	0	1	1	4	0.333333	3	1	25.8	28.85
0	53	0	1	19.6	0	0	1	1	0	0	0	0		31.49	0	0	1	1	18.1333	1.51111	0	1	19.6	31.49
260.4	67	1	0	18.9	0	0	1	1	0	0	0	0		29.11	0	0	1	1	5.8	0.483333	2	1	18.9	29.11
1844.1	71	1	1	39.8	1	0	0	1	0	0	0	0		26.32	0	0	1	0	0	0	3	0	39.8	26.32
105	56	1	0	28.3	0	1	1	1	0	0	0	0		39.22	1	0	1	1	87.2333	7.26944	2	2	28.3	39.22
1807.9	65	1	1	34.5	0	1	1	1	0	0	0	0		33.36	0	0	1	1	12	1	3	1	34.5	33.36
78.7	67		0	12.5	1	0	0	1	0	0	0	0		29.78	0	0	1	1	36	3	1	1	12.5	29.78
97.4	61	1	0	15.5	0	1	1	1	0	0	0	0		27.12	0	0	1	0	0	0	1	0	15.5	27.12
376.8	67	1	0	23.4	0	1	1	1	0	0	0	0		31.03	0	0	1	1	63	5.25	2	2	23.4	31.03
96.7	52	1	0	5.5	0	0	1	1	0	0	0	0		37.81	0	0	1	0	0	0	1	0	5.5	37.81
0	57	1	0	11.7	0	1	0	0	0	0	0	0		26.21	0	0	1	0	0	0	0	0	11.7	26.21
2004.5	65	1	0	10.9	0	1	0	1	0	0	0	0		25.88	0	0	1	1	9	0.75	3	1	10.9	25.88
23.9	57	1	0	2.1	0	0	0	0	0	0	0	0		41.69	0	0	0	0	0	0	1	0	2.1	41.69
766.4	67	1	1	23.7	1	0	1	1	0	0	0	0		29.76	0	0	1	1	63	5.25	3	2	23.7	29.76
122.9	64	1	0	11.8	0	1	0	0	0	0	0	0		33.4	0	0	1	0	0	0	2	0	11.8	33.4
161.3	74	1	0	25.1	0	0	1	1	0	0	0	0		28.04	0	0	1	1	35.0333	2.91944	2	1	25.1	28.04
137.8	69	1	1	33.1	0	0	1	0	0	0	0	0		27.27	0	0	1	0	0	0	2	0	33.1	27.27
1598.4	66	1	0	28.1	0	1	1	1	0	0	0	0		26.65	0	0	1	1	17	1.41667	3	1	28.1	26.65
405.5	65	1	0	21.5	0	1	0	0	0	0	0	0		23.9	0	0	1	0	0	0	3	0	21.5	23.9
1529.8	73	1	0	26.1	0	0	0	0	0	0	0	0		39.07	0	0	1	0	0	0	3	0	26.1	39.07
341.7	62	1	0		0	1	0	0	0	0	0	0		29.21	0	0	1	0	0	0	2	0	20.2808	29.21
262.3	67	1	0		0	0	1	1	0	0	0	0		31.38	0	0	1	1	141.133	11.7611	2	3	20.2808	31.38
53.3	65	1	1	36.9	1	1	1	0	0	0	0	0		39.96	0	0	1	1	76	6.33333	1	2	36.9	39.96
4937.5	64	1	1	18.8	0	0	1	1	0	0	0	0		33.17	0	0	1	0	0	0	3	0	18.8	33.17
460.3	70	1	1	41.2	0	0	0	1	0	0	0	0		27.22	1	0	1	1	27	2.25	3	1	41.2	27.22
320.8	70	1	0	12.5	0	1	1	0	0	0	0	0		21.55	0	0	1	0	0	0	2	0	12.5	21.55
641.4	74	1	0	30.9	0	1	1	1	0	0	0	0		30.34	0	0	1	1	63.6	5.3	3	2	30.9	30.34
19	64	1	0		0	0	0	1	0	0	0	0		27.57	0	0	1	1	119.067	9.92222	1	2	20.2808	27.57
56.3	71	1	0	29.1	0	1	0	1	0	0	0	0		23.77	0	0	1	0	0	0	1	0	29.1	23.77
1564.6	62	1	1	28.2	0	1	1	1	0	0	0	0		47.48	0	0	1	1	67.2667	5.60556	3	2	28.2	47.48
0	63	1	0	13.3	0	1	0	0	0	0	0	0		21.1	0	0	1	0	0	0	0	0	13.3	21.1
215.4	64	1	0	15.6	0	0	1	1	0	0	0	0		37.89	0	0	1	0	0	0	2	0	15.6	37.89
27.6	65	1	0	12.4	0	1	0	1	0	0	0	0		25.11	0	0	1	1	3	0.25	1	1	12.4	25.11
19.6	65	1	1	11.4	0	1	1	1	0	0	0	0		28.4	1	0	0	1	46	3.83333	1	1	11.4	28.4
47.3	62	1	0	8	0	0	1	1	0	0	0	0		34.84	0	0	1	1	23	1.91667	1	1	8	34.84
433.7	67	1	0	17.6	0	1	0	0	0	0	0	0		20.27	0	0	1	0	0	0	3	0	17.6	20.27
1037.9	66	1	1	19.4	0	0	0	1	0	0	0	0		31.67	1	0	1	1	0.233333	0.0194444	3	1	19.4	31.67
1239.2	68	1	0	14	0	1	0	1	0	0	0	0		32.26	1	0	1	0	0	0	3	0	14	32.26
792.5	65	1	0	11.3	1	1	0	0	0	0	0	0		17.52	0	0	1	0	0	0	3	0	11.3	17.52
654.6	65	1	0	27.6	1	0	1	0	0	0	0	0		29.82	0	0	1	0	0	0	3	0	27.6	29.82
398.8	65	1	1	33.3	0	0	1	0	0	0	0	0		33.15	1	0	1	0	0	0	2	0	33.3	33.15
212.8	68	1	0	30.4	0	1	0	1	0	0	0	0		28.38	0	0	1	1	37	3.08333	2	1	30.4	28.38
7572.4	71	1	0	30.2	0	1	1	1	0	0	0	0		23.58	0	0	1	1	190.4	15.8667	3	3	30.2	23.58
965.2	67	1	0		0	1	0	0	0	0	0	0		24.95	0	0	1	0	0	0	3	0	20.2808	24.95
4824	67	1	0	21.9	1	1	1	1	0	0	0	0		28.3	0	0	1	1	74	6.16667	3	2	21.9	28.3
239.3	63	1	0	15.1	1	0	1	1	0	0	0	0		27.62	0	0	1	0	0	0	2	0	15.1	27.62
676.5	73	1	0	14	1	0	0	0	0	0	0	0		24.32	0	0	1	0	0	0	3	0	14	24.32
1753.9	56	1	0	11.9	0	1	0	1	0	0	0	0		27.15	0	0	1	0	0	0	3	0	11.9	27.15
321.8	54	1	0	26.7	0	1	0	1	0	0	0	0		23.16	0	0	1	0	0	0	2	0	26.7	23.16
727.5	65	1	0	7.7	1	1	0	1	0	0	0	0		18.13	0	0	1	0	0	0	3	0	7.7	18.13
243.8	65	1	0	12.2	0	0	1	1	0	0	0	0		31.12	0	0	1	1	132	11	2	3	12.2	31.12
519.3	59	0	0	36.3	0	1	1	1	0	0	0	0		34.94	0	0	1	1	10.9	0.908333	3	1	36.3	34.94
0	60	1	0	11.4	0	1	1	1	0	0	0	0		43.14	0	0	1	1	126.2	10.5167	0	3	11.4	43.14
1086	51	1	0	4.4	1	0	0	1	0	0	0	0		25.75	0	0	1	1	33	2.75	3	1	4.4	25.75
110.5	60	1	0	8.8	1	1	0	0	0	0	0	0		26.05	0	0	1	0	0	0	2	0	8.8	26.05
1115.9	67	1	1	33.3	0	0	1	1	0	0	0	0		35.44	0	0	1	1	67.5	5.625	3	2	33.3	35.44
4664.7	66	1	1	51.6	1	1	1	1	0	0	0	0		31.86	0	0	1	1	123.167	10.2639	3	3	51.6	31.86
1775.9	68	1	1	35.5	0	1	1	1	0	0	0	0		30.73	0	0	1	1	63	5.25	3	2	35.5	30.73
2261	67	1	0	20	0	1	1	1	0	0	0	0		33.36	0	0	1	1	60	5	3	1	20	33.36
304.5	64	1	0	15.7	0	0	1	1	0	0	0	0		34.53	0	0	1	0	0	0	2	0	15.7	34.53
377.5	60	1	0	8.9	0	0	0	1	0	0	0	0		31.31	0	0	1	0	0	0	2	0	8.9	31.31
429	62	1	0	23.7	0	1	1	1	0	0	0	0		30.78	0	0	1	1	33	2.75	3	1	23.7	30.78
1394.4	64	1	0	24.1	0	1	1	1	0	0	0	0		27.88	0	0	1	1	53.3333	4.44444	3	1	24.1	27.88
188.9	64	1	0	16.6	0	1	0	1	0	0	0	0		29.3	0	0	1	0	0	0	2	0	16.6	29.3
131.8	67	1	0		0	1	0	1	0	0	0	0		29.25	0	0	1	1	48	4	2	1	20.2808	29.25
76.9	66	1	0	24.6	1	0	1	1	0	0	0	0		31.59	1	0	1	0	0	0	1	0	24.6	31.59
2029.5	63	1	0	13.9	0	0	1	1	0	0	0	0		47.71	0	0	1	1	123	10.25	3	3	13.9	47.71
2591.4	61	1	0	13.5	0	1	1	0	0	0	0	0		21.14	0	0	1	0	0	0	3	0	13.5	21.14
224.6	58	1	0	8.2	0	0	1	1	0	0	0	0		68.5	0	0	1	0	0	0	2	0	8.2	68.5
0	60	1	0	9.8	0	1	0	1	0	0	0	0		23.88	0	0	0	0	0	0	0	0	9.8	23.88
1575.3	62	1	0	16.1	0	1	0	1	0	0	0	0		24.3	0	0	1	1	65.2333	5.43611	3	2	16.1	24.3
1117.2	64	1	0	35.3	1	1	1	1	0	0	0	0		26.76	0	0	1	1	132	11	3	3	35.3	26.76
0	54	1	0	11.9	1	1	0	0	0	0	0	0		29.23	0	0	1	0	0	0	0	0	11.9	29.23
80.5	65	1	0	20.2	1	1	1	0	0	0	0	0		37.35	0	0	1	0	0	0	1	0	20.2	37.35
103	59	1	0	4.5	0	1	0	1	0	0	0	0		41.73	0	0	0	1	30	2.5	2	1	4.5	41.73
272.3	51	1	0	9.4	0	0	0	1	0	0	0	0		27.18	0	0	1	0	0	0	2	0	9.4	27.18
504	73	1	0	26.5	1	0	1	1	0	0	0	0		28.61	0	0	1	1	144	12	3	3	26.5	28.61
621.3	73	1	0	41.5	1	1	1	1	0	0	0	0		23.41	0	0	1	1	108.9	9.075	3	2	41.5	23.41
142.6	55	0	0	10.9	0	0	1	1	0	0	0	0		28.52	0	0	1	0	0	0	2	0	10.9	28.52
0	51	1	0	13.3	0	1	0	1	0	0	0	0		28.31	0	0	1	1	22.5667	1.88056	0	1	13.3	28.31
2131.5	67	1	0	23.7	0	1	1	1	0	0	0	0		23.29	1	0	1	1	39	3.25	3	1	23.7	23.29
0	58	1	0		0	1	1	0	0	0	0	0		24.53	0	0	1	0	0	0	0	0	20.2808	24.53
1148.4	72	1	0		0	0	1	0	0	0	0	0		25.23	0	0	1	0	0	0	3	0	20.2808	25.23
109.1	66	1	0	9.6	0	0	0	0	0	0	0	0		21.46	0	0	1	0	0	0	2	0	9.6	21.46
0	57	1	0	1.5	0	0	0	1	0	0	0	0		24.42	0	0	0	0	0	0	0	0	1.5	24.42
51.7	61	1	0	6.9	0	0	0	0	0	0	0	0		66.5	0	0	1	0	0	0	1	0	6.9	66.5
3166.5	67	1	1	41.7	0	1	1	1	0	0	0	0		28.56	0	0	1	1	16	1.33333	3	1	41.7	28.56
38	65	1	0	11.4	0	0	1	1	0	0	0	0		29.91	0	0	1	1	15	1.25	1	1	11.4	29.91
1197.7	66	1	0	7.8	0	0	0	0	0	0	0	0		21.11	0	0	1	0	0	0	3	0	7.8	21.11
1385	64	1	1	19.4	1	0	1	1	0	0	0	0		36.67	0	0	1	1	30.0667	2.50556	3	1	19.4	36.67
34.6	66	1	0	8.9	1	0	0	1	0	0	0	0		29.09	0	0	1	1	79	6.58333	1	2	8.9	29.09
30.1	61	1	0		0	1	1	0	0	0	0	0		31.47	0	0	1	0	0	0	1	0	20.2808	31.47
52.5	67	1	1	44.8	1	1	1	1	0	0	0	0		29.63	1	0	1	1	15.0667	1.25556	1	1	44.8	29.63
210.8	67	1	0	28.5	0	1	0	1	0	0	0	0		26.84	0	0	1	0	0	0	2	0	28.5	26.84
1277.1	67	1	0	16.1	0	0	1	0	0	0	0	0		49.2	0	0	1	0	0	0	3	0	16.1	49.2
195.3	64	0	0	21.6	1	1	1	1	0	0	0	0		27.52	0	0	1	1	115	9.58333	2	2	21.6	27.52
834.4	68	1	1	27.4	1	0	1	1	0	0	0	0		30.32	1	0	1	1	88	7.33333	3	2	27.4	30.32
665.6	58	1	1	44.8	0	1	1	1	0	0	0	0		27.11	0	0	1	1	24	2	3	1	44.8	27.11
178.9	68	1	1	34	1	0	1	1	0	0	0	0		38.01	0	0	1	0	0	0	2	0	34	38.01
0	56	1	0	7.9	0	1	0	0	0	0	0	0		15.54	0	0	1	0	0	0	0	0	7.9	15.54
2487.8	70	1	1		1	0	1	1	0	0	0	0		30.78	0	0	1	1	99.4	8.28333	3	2	20.2808	30.78
82.5	60	1	1		1	1	1	1	0	0	0	0		28.61	0	0	1	1	120.1	10.0083	1	3	20.2808	28.61
463.4	55	1	0		0	1	1	1	0	0	0	0		23.62	0	0	1	1	53.2333	4.43611	3	1	20.2808	23.62
966.8	67	1	0		0	0	1	1	0	0	0	0		30.02	1	0	1	1	126	10.5	3	3	20.2808	30.02
483.6	57	1	0	11.6	0	1	1	1	0	0	0	0		27.61	0	0	1	1	13.3333	1.11111	3	1	11.6	27.61
277.1	60	1	0	17.4	1	1	1	0	0	0	0	0		31.77	0	0	1	0	0	0	2	0	17.4	31.77
394.8	66	0	0	19.3	1	0	0	1	0	0	0	0		27.87	0	0	1	1	69	5.75	2	2	19.3	27.87
1704	66	1	1	36.8	0	0	1	1	0	0	0	0		29.28	1	0	1	1	42.9333	3.57778	3	1	36.8	29.28
44.8	55	1	0	8.3	0	0	0	0	0	0	0	0		31.87	0	0	1	0	0	0	1	0	8.3	31.87
2323.9	71	1	0	18.3	1	0	1	1	0	0	0	0		35.07	0	0	1	0	0	0	3	0	18.3	35.07
1537.3	65	1	0		1	1	1	1	0	0	0	0		33.89	0	0	1	1	44.4333	3.70278	3	1	20.2808	33.89
719.9	62	1	0	9.5	0	1	0	0	0	0	0	0		22.59	0	0	1	0	0	0	3	0	9.5	22.59
2197.5	66	1	0	22	0	0	1	1	0	0	0	0		27.93	1	0	1	0	0	0	3	0	22	27.93
5614.7	62	1	0	23.6	1	1	0	1	0	0	0	0			0	0	1	0	0	0	3	0	23.6	28.9197
290.2	69	1	0	26	0	1	1	1	0	0	0	0		39.22	0	0	1	1	75	6.25	2	2	26	39.22
324.4	71	1	0	22	0	0	1	0	0	0	0	0		28.19	1	0	1	0	0	0	2	0	22	28.19
140.2	61	1	0	7.7	1	0	0	1	0	0	0	0		32.82	0	0	1	1	30	2.5	2	1	7.7	32.82
1375.3	61	1	0	13.8	0	1	0	1	0	0	0	0		20.87	0	0	1	0	0	0	3	0	13.8	20.87
699	62	1	0	16.1	0	0	1	0	0	0	0	0		29.3	0	0	1	1	1	0.0833333	3	1	16.1	29.3
2290.1	70	1	1	44.4	0	1	1	1	0	0	0	0		36.36	0	0	1	1	138	11.5	3	3	44.4	36.36
2185.8	63	1	0	14.7	1	0	1	1	0	0	0	0		31.35	0	0	1	0	0	0	3	0	14.7	31.35
1651.8	72	1	0	20.2	0	1	1	1	0	0	0	0		25.11	0	0	1	1	27	2.25	3	1	20.2	25.11
0	68	1	0	20.1	0	1	0	1	0	0	0	0		25.86	0	0	1	0	0	0	0	0	20.1	25.86
0	57	1	0	7	1	1	0	0	0	0	0	0		29.43	0	0	0	0	0	0	0	0	7	29.43
0	64	1	0	7	0	1	0	1	0	0	0	0		24.54	0	0	1	0	0	0	0	0	7	24.54
1194.2	66	1	0		1	1	1	1	0	0	0	0		33.96	0	0	1	1	82	6.83333	3	2	20.2808	33.96
36.6	66	1	0	18.9	1	1	0	1	0	0	0	0		23.63	0	0	1	0	0	0	1	0	18.9	23.63
1938.4	70	1	0	20.3	0	1	1	1	0	0	0	0		32.02	0	0	1	1	171.133	14.2611	3	3	20.3	32.02
7409.4	67	1	0	24.9	1	1	1	1	0	0	0	0		42.32	0	0	1	1	156	13	3	3	24.9	42.32
98.4	74	1	1		0	1	1	1	0	0	0	0		29.35	1	0	1	1	132.667	11.0556	1	3	20.2808	29.35
1728.9	66	1	1	23	0	0	1	1	0	0	0	0		34.69	1	0	1	1	102	8.5	3	2	23	34.69
92.5	68	1	1	40.3	0	0	1	1	0	0	0	0		35.06	0	0	1	0	0	0	1	0	40.3	35.06
26.6	69	1	0		0	1	1	1	0	0	0	0		28.04	0	0	1	1	12	1	1	1	20.2808	28.04
0	61	1	0	10.2	0	1	0	0	0	0	0	0		24.87	0	0	1	0	0	0	0	0	10.2	24.87
735.7	70	1	0	32.2	0	1	1	0	0	0	0	0		25.56	0	0	1	0	0	0	3	0	32.2	25.56
1017.6	66	1	0	17.3	0	1	0	1	0	0	0	0		35.07	0	0	1	1	58.1667	4.84722	3	1	17.3	35.07
258.1	68	1	0	17.3	0	1	0	1	0	0	0	0		39.55	0	0	1	0	0	0	2	0	17.3	39.55
563.1	60	1	0	18.1	0	1	1	1	0	0	0	0		30.85	0	0	1	1	12.7	1.05833	3	1	18.1	30.85
497.4	66	1	1	23.3	0	0	1	0	0	0	0	0		39.24	1	0	1	0	0	0	3	0	23.3	39.24
10	65	1	0	9.6	0	1	0	1	0	0	0	0		25.63	0	0	0	1	13	1.08333	1	1	9.6	25.63
1310	77	1	0	45.7	1	0	0	1	0	0	0	0		23.38	0	0	1	1	53	4.41667	3	1	45.7	23.38
246.6	62	1	0	22	1	1	1	1	0	0	0	0		29.07	0	0	1	1	110	9.16667	2	2	22	29.07
98	59	1	0		0	1	1	1	0	0	0	0		22.91	0	0	1	0	0	0	1	0	20.2808	22.91
1258.2	63	1	0	17.2	0	1	0	0	0	0	0	0		27.51	0	0	1	0	0	0	3	0	17.2	27.51
559.1	57	1	0	16.5	0	1	1	0	0	0	0	0		22.64	0	0	1	0	0	0	3	0	16.5	22.64
75.9	65	1	0	6.5	0	0	1	1	0	0	0	0		39.95	0	0	0	0	0	0	1	0	6.5	39.95
19.7	62	1	1	15	0	1	0	1	0	0	0	0		28.95	0	0	0	1	66.1667	5.51389	1	2	15	28.95
1420.1	64	1	0	28.6	0	1	1	1	0	0	0	0		30.49	0	0	1	1	210.033	17.5028	3	3	28.6	30.49
4238	64	1	0	17.9	1	0	1	1	0	0	0	0		29.36	0	0	1	0	0	0	3	0	17.9	29.36
836.2	63	1	0	23	1	1	1	1	0	0	0	0		25.25	0	0	1	1	34.1333	2.84444	3	1	23	25.25
315.9	65	1	0	16.3	1	1	0	0	0	0	0	0		21.64	0	0	1	0	0	0	2	0	16.3	21.64
269.5	62	1	0	10.6	0	0	1	0	0	0	0	0		26.37	0	0	1	0	0	0	2	0	10.6	26.37
6892.9	67	1	0	12.2	0	1	0	0	0	0	0	0		21.18	0	0	1	0	0	0	3	0	12.2	21.18
803.5	66	1	0	12	1	0	0	0	0	0	0	0		23.35	0	0	1	0	0	0	3	0	12	23.35
957.4	55	1	1		1	0	1	1	0	0	0	0		30.44	0	0	1	1	159	13.25	3	3	20.2808	30.44
409.9	55	1	1	35.8	0	1	1	1	0	0	0	0		32.5	0	0	1	1	35	2.91667	3	1	35.8	32.5
105.1	68	1	1	49.8	1	1	1	1	0	0	0	0		26.36	0	0	1	1	126	10.5	2	3	49.8	26.36
0	71	1	1	33.2	0	0	1	1	0	0	0	0		27.52	0	0	1	1	88.4667	7.37222	0	2	33.2	27.52
582.9	69	1	1		0	1	0	1	0	0	0	0		36.73	0	0	1	0	0	0	3	0	20.2808	36.73
40	58	1	0		1	0	1	1	0	0	0	0		30.01	0	0	1	0	0	0	1	0	20.2808	30.01
2332.3	79	1	1	55.1	0	0	1	1	0	0	0	0		20.86	1	0	1	1	0.133333	0.0111111	3	1	55.1	20.86
326.4	56	1	0	17.9	1	1	1	1	0	0	0	0		39.53	0	0	1	1	20.4	1.7	2	1	17.9	39.53
3.3	69	1	0	16.5	0	0	1	1	0	0	0	0		30.77	1	0	1	1	54.4333	4.53611	1	1	16.5	30.77
2388.4	67	1	0	19.2	1	0	1	1	0	0	0	0		32.65	0	0	1	0	0	0	3	0	19.2	32.65
0.8	59	1	0	7.5	0	0	0	1	0	0	0	0		72.5	0	0	1	1	12	1	1	1	7.5	72.5
110.2	67	1	1	29.1	0	1	1	1	0	0	0	0		23.45	0	0	1	1	23	1.91667	2	1	29.1	23.45
494	56	1	0	16.7	1	1	1	1	0	0	0	0		29.53	0	0	1	1	46	3.83333	3	1	16.7	29.53
36.3	66	1	0	43.7	0	1	1	1	0	0	0	0		28.04	1	0	1	1	49	4.08333	1	1	43.7	28.04
5086.1	86	1	0		0	0	1	0	0	0	0	0		26.49	0	0	1	1	2	0.166667	3	1	20.2808	26.49
376	74	1	0	14.6	0	0	0	1	0	0	0	0		20.76	0	0	1	1	6	0.5	2	1	14.6	20.76
1121.5	72	1	1	54.8	0	0	1	1	0	0	0	0		30.39	0	0	1	1	40.6333	3.38611	3	1	54.8	30.39
309.2	69	1	0		0	1	1	1	0	0	0	0		30.19	0	0	1	0	0	0	2	0	20.2808	30.19
2281.7	55	1	0	7.7	0	1	1	1	0	0	0	0		28.19	0	0	1	0	0	0	3	0	7.7	28.19
971.9	81	1	0		0	0	1	1	0	0	0	0		30.34	0	0	1	1	126	10.5	3	3	20.2808	30.34
1882.3	69	1	0	26.7	0	0	1	1	0	0	0	0		32.89	0	0	1	1	14	1.16667	3	1	26.7	32.89
1386.3	65	1	1		0	0	1	1	0	0	0	0		27.61	1	0	1	1	90.7	7.55833	3	2	20.2808	27.61
1.6	62	1	0	6	0	0	0	0	0	0	0	0		19.27	0	0	1	0	0	0	1	0	6	19.27
842.5	66	1	0	16.6	0	1	0	0	0	0	0	0		23.07	0	0	1	0	0	0	3	0	16.6	23.07
183	66	1	0	24.9	1	1	0	1	0	0	0	0		26.59	1	0	1	1	26	2.16667	2	1	24.9	26.59
1494.2	78	1	0	23	0	1	0	1	0	0	0	0		25.11	0	0	1	0	0	0	3	0	23	25.11
671.1	62	1	0	15.3	0	1	1	1	0	0	0	0		23.65	0	0	1	1	93	7.75	3	2	15.3	23.65
17.8	66	1	0	16.4	0	1	0	0	0	0	0	0		29.11	0	0	1	0	0	0	1	0	16.4	29.11
23.3	68	1	0	14.1	0	0	0	1	0	0	0	0		28.56	0	0	1	1	154	12.8333	1	3	14.1	28.56
2410.4	65	1	0	11.5	1	1	0	1	0	0	0	0		22.44	0	0	1	1	130.2	10.85	3	3	11.5	22.44
4423.7	62	1	0	16.6	0	1	1	1	0	0	0	0		20.96	0	0	1	1	10	0.833333	3	1	16.6	20.96
28.1	64	1	0	22.9	0	1	1	1	0	0	0	0		28.25	1	0	1	0	0	0	1	0	22.9	28.25
22.8	57	1	0	10.6	1	1	0	1	0	0	0	0		22.44	0	0	1	1	3	0.25	1	1	10.6	22.44
419.8	64	1	1		0	0	1	1	0	0	0	0		30.57	0	0	1	1	47	3.91667	3	1	20.2808	30.57
447.6	62	1	0		0	1	1	1	0	0	0	0		36.11	0	0	1	0	0	0	3	0	20.2808	36.11
819.6	68	1	0	16.5	0	0	0	0	0	0	0	0		24.09	0	0	1	0	0	0	3	0	16.5	24.09
1227.7	68	1	0	18.3	1	0	1	1	0	0	0	0		38.24	0	0	1	1	77.0667	6.42222	3	2	18.3	38.24
784.4	89	1	0		0	0	1	1	0	0	0	0		30.23	1	0	1	1	15.3333	1.27778	3	1	20.2808	30.23
438	72	1	1		1	1	1	1	0	0	0	0		33.56	0	0	1	1	101	8.41667	3	2	20.2808	33.56
43	48	1	0	2.1	1	1	0	1	0	0	0	0		31.52	0	0	0	1	36.3	3.025	1	1	2.1	31.52
3471.2	66	1	1		0	1	0	1	0	0	0	0		34.11	0	0	1	1	16	1.33333	3	1	20.2808	34.11
164.8	55	1	0	13	0	1	0	1	0	0	0	0		27.03	0	0	1	1	18	1.5	2	1	13	27.03
